# Supplementary material for: Creation of an Open-Access High-Resolution Tandem Mass Spectral Library of 1000 Food Toxicants
Source: Anal Chem. 2025 Oct 10;97(43):23822–30. doi: 10.1021/acs.analchem.5c03020 (PMC12590464; doi:10.1021/acs.analchem.5c03020)
Supplement: Supplementary file 1 [file ac5c03020_si_001.xlsx]

## Sheet: Sheet1
Compound ID	Compound name; synm.	CAS	Molecular Formula	Class	Precursor m/z	Ion	Retention time	SMILES	InchiKey	planar InchiKey
1	Azaperol	2804-05-9	C19H24FN3O	Drug	330.198	[M+H]+	5.67	OC(CCCN1CCN(CC1)C1=CC=CC=N1)C1=CC=C(F)C=C1	LVXYAFNPMXCRJI-UHFFFAOYSA-N	LVXYAFNPMXCRJI
2	Carazolol	57775-29-8	C18H22N2O2	Drug	299.176	[M+H]+	7.11	CC(C)NCC(O)COC1=CC=CC2=C1C1=C(N2)C=CC=C1	BQXQGZPYHWWCEB-UHFFFAOYSA-N	BQXQGZPYHWWCEB
3	Haloperidol	52-86-8	C21H23ClFNO2	Drug	376.148	[M+H]+	9.02	OC1(CCN(CCCC(=O)C2=CC=C(F)C=C2)CC1)C1=CC=C(Cl)C=C1	LNEPOXFFQSENCJ-UHFFFAOYSA-N	LNEPOXFFQSENCJ
4	Xylazine	7361-61-7	C12H16N2S	Drug	221.111	[M+H]+	6.21	CC1=CC=CC(C)=C1NC1=NCCCS1	BPICBUSOMSTKRF-UHFFFAOYSA-N	BPICBUSOMSTKRF
5	Azaperone	1649-18-9	C19H22FN3O	Drug	328.182	[M+H]+	6.37	FC1=CC=C(C=C1)C(=O)CCCN1CCN(CC1)C1=CC=CC=N1	XTKDAFGWCDAMPY-UHFFFAOYSA-N	XTKDAFGWCDAMPY
6	Chlorpromazine	50-53-3	C17H19ClN2S	Drug	319.103	[M+H]+	10.72	CN(C)CCCN1C2=C(SC3=C1C=C(Cl)C=C3)C=CC=C2	ZPEIMTDSQAKGNT-UHFFFAOYSA-N	ZPEIMTDSQAKGNT
7	Metaproterenol; Orciprenaline	586-06-1	C11H17NO3	Drug	212.128	[M+H]+	2.45	CC(C)NCC(O)C1=CC(O)=CC(O)=C1	LMOINURANNBYCM-UHFFFAOYSA-N	LMOINURANNBYCM
8	Procaterol	72332-33-3	C16H22N2O3	Drug	291.17	[M+H]+	4.24	CC[C@@H](NC(C)C)[C@@H](O)C1=CC=C(O)C2=C1C=CC(=O)N2	FKNXQNWAXFXVNW-NXUKQBPBNA-N	FKNXQNWAXFXVNW
9	Clenproperol	38339-11-6	C11H16Cl2N2O	Drug	263.071	[M+H]+	5.46	CC(C)NCC(O)C1=CC(Cl)=C(N)C(Cl)=C1	JXUDZCJTCKCTQK-UHFFFAOYSA-N	JXUDZCJTCKCTQK
10	Formoterol	67346-48-9	C19H24N2O4	Drug	345.181	[M+H]+	6.41	COC1=CC=C(C[C@H](C)NC[C@@H](O)C2=CC(NC=O)=C(O)C=C2)C=C1	BPZSYCZIITTYBL-ORAYPTAESA-N	BPZSYCZIITTYBL
11	Indacaterol	312753-06-3	C24H28N2O3	Drug	393.218	[M+H]+	9.93	CCC1=C(CC)C=C2CC(CC2=C1)NC[C@H](O)C1=C2C=CC(=O)NC2=C(O)C=C1	QZZUEBNBZAPZLX-QFIPXVFZSA-N	QZZUEBNBZAPZLX
12	Cimaterol	54239-37-1	C12H17N3O	Drug	220.144	[M+H]+	3.14	CC(C)NCC(O)C1=CC=C(N)C(=C1)C#N	BUXRLJCGHZZYNE-UHFFFAOYSA-N	BUXRLJCGHZZYNE
13	Cimbuterol	54239-39-3	C13H19N3O	Drug	234.16	[M+H]+	3.96	CC(C)(C)NCC(O)C1=CC(C#N)=C(N)C=C1	YKKQAXQGZIBJFS-UHFFFAOYSA-N	YKKQAXQGZIBJFS
14	Clencyclohexerol	157877-79-7	C14H20Cl2N2O2	Drug	319.098	[M+H]+	4.91	NC1=C(Cl)C=C(C=C1Cl)C(O)CNC1CCC(O)CC1	DKFLKXDTRUWFDL-UHFFFAOYSA-N	DKFLKXDTRUWFDL
15	Mabuterol	56341-08-3	C13H18ClF3N2O	Drug	311.113	[M+H]+	7.11	CC(C)(C)NCC(O)C1=CC(Cl)=C(N)C(=C1)C(F)(F)F	JSJCTEKTBOKRST-UHFFFAOYSA-N	JSJCTEKTBOKRST
16	Mapenterol	95656-68-1	C14H20ClF3N2O	Drug	325.129	[M+H]+	7.96	CCC(C)(C)NCC(O)C1=CC(=C(N)C(Cl)=C1)C(F)(F)F	KGOIKOVSEVRHNH-UHFFFAOYSA-N	KGOIKOVSEVRHNH
17	Clenhexyl	N/A	C14H20Cl2N2O	Drug	303.103	[M+H]+	7.79	C1CCC(CC1)NCC(C2=CC(=C(C(=C2)Cl)N)Cl)O	CQCJCAJOWSRHSH-UHFFFAOYSA-N	CQCJCAJOWSRHSH
18	Salmeterol	89365-50-4	C25H37NO4	Drug	416.279	[M+H]+	10.88	OCC1=C(O)C=CC(=C1)C(O)CNCCCCCCOCCCCC1=CC=CC=C1	GIIZNNXWQWCKIB-UHFFFAOYSA-N	GIIZNNXWQWCKIB
19	Carbuterol	34866-47-2	C13H21N3O3	Drug	268.166	[M+H]+	3.21	CC(C)(C)NCC(O)C1=CC(NC(N)=O)=C(O)C=C1	KEMXXQOFIRIICG-UHFFFAOYSA-N	KEMXXQOFIRIICG
20	Reproterol	54063-54-6	C18H23N5O5	Drug	390.178	[M+H]+	4.04	CN1C2=C(N(CCCNCC(O)C3=CC(O)=CC(O)=C3)C=N2)C(=O)N(C)C1=O	WVLAAKXASPCBGT-UHFFFAOYSA-N	WVLAAKXASPCBGT
21	Pirbuterol	38677-81-5	C12H20N2O3	Drug	241.155	[M+H]+	3.31	CC(C)(C)NCC(O)C1=NC(CO)=C(O)C=C1	VQDBNKDJNJQRDG-UHFFFAOYSA-N	VQDBNKDJNJQRDG
22	Fenoterol	13392-18-2	C17H21NO4	Drug	304.154	[M+H]+	4.06	CC(CC1=CC=C(O)C=C1)NCC(O)C1=CC(O)=CC(O)=C1	LSLYOANBFKQKPT-UHFFFAOYSA-N	LSLYOANBFKQKPT
23	Ractopamine	97825-25-7	C18H23NO3	Drug	302.175	[M+H]+	7.07	CC(CCC1=CC=C(O)C=C1)NCC(O)C1=CC=C(O)C=C1	YJQZYXCXBBCEAQ-UHFFFAOYSA-N	YJQZYXCXBBCEAQ
24	Clenisopenterol	157664-68-1	C13H20Cl2N2O	Drug	291.103	[M+H]+	7.2	CC(C)CCNCC(O)C1=CC(Cl)=C(N)C(Cl)=C1	KWAPEXIWYNEGAV-UHFFFAOYSA-N	KWAPEXIWYNEGAV
25	Terbutaline	23031-25-6	C12H19NO3	Drug	226.144	[M+H]+	3.29	CC(C)(C)NCC(O)C1=CC(O)=CC(O)=C1	XWTYSIMOBUGWOL-UHFFFAOYSA-N	XWTYSIMOBUGWOL
26	Clenpenterol	38339-21-8	C13H20Cl2N2O	Drug	291.103	[M+H]+	7.21	CCC(C)(C)NCC(O)C1=CC(Cl)=C(N)C(Cl)=C1	QVBOTMGSBYXVJQ-UHFFFAOYSA-N	QVBOTMGSBYXVJQ
27	Salbutamol; Albuterol	18559-94-9	C13H21NO3	Drug	240.16	[M+H]+	3.49	CC(C)(C)NCC(O)C1=CC=C(O)C(CO)=C1	NDAUXUAQIAJITI-UHFFFAOYSA-N	NDAUXUAQIAJITI
28	Megestrol acetate	595-33-5	C24H32O4	Drug	385.238	[M+H]+	12.49	[H][C@@]12CC[C@](OC(C)=O)(C(C)=O)[C@@]1(C)CC[C@@]1([H])[C@@]2([H])C=C(C)C2=CC(=O)CC[C@]12C	RQZAXGRLVPAYTJ-GQFGMJRRSA-N	RQZAXGRLVPAYTJ
29	α-Trenbolone	80657-17-6	C18H22O2	Drug	271.169	[M+H]+	11.05	[H][C@@]12CC[C@@H](O)[C@@]1(C)C=CC1=C3CCC(=O)C=C3CC[C@@]21[H]	MEHHPFQKXOUFFV-XDNAFOTISA-N	MEHHPFQKXOUFFV
30	Chlormadinone acetate	302-22-7	C23H29ClO4	Drug	405.183	[M+H]+	12.57	CC(=O)O[C@@]1(CC[C@H]2[C@@H]3C=C(Cl)C4=CC(=O)CC[C@]4(C)[C@H]3CC[C@]12C)C(C)=O	QMBJSIBWORFWQT-DFXBJWIESA-N	QMBJSIBWORFWQT
31	β-Boldenone	846-48-0	C19H26O2	Drug	287.201	[M+H]+	10.96	[H][C@@]12CC[C@H](O)[C@@]1(C)CC[C@@]1([H])[C@@]2([H])CCC2=CC(=O)C=C[C@]12C	RSIHSRDYCUFFLA-DYKIIFRCSA-N	RSIHSRDYCUFFLA
32	Medroxyprogesterone acetate	71-58-9	C24H34O4	Drug	387.253	[M+H]+	12.62	[H][C@@]12CC[C@](OC(C)=O)(C(C)=O)[C@@]1(C)CC[C@@]1([H])[C@@]2([H])C[C@H](C)C2=CC(=O)CC[C@]12C	PSGAAPLEWMOORI-PEINSRQWSA-N	PSGAAPLEWMOORI
33	Nandrolone; β-Nortestosterone	434-22-0	C18H26O2	Drug	275.201	[M+H]+	11.11	[H][C@@]12CC[C@H](O)[C@@]1(C)CC[C@]1([H])[C@@]3([H])CCC(=O)C=C3CC[C@@]21[H]	NPAGDVCDWIYMMC-IZPLOLCNSA-N	NPAGDVCDWIYMMC
34	Epitestosterone	481-30-1	C19H28O2	Drug	289.216	[M+H]+	11.56	[H][C@@]12CC[C@@H](O)[C@@]1(C)CC[C@@]1([H])[C@@]2([H])CCC2=CC(=O)CC[C@]12C	MUMGGOZAMZWBJJ-KZYORJDKSA-N	MUMGGOZAMZWBJJ
35	β-Trenbolone	10161-33-8	C18H22O2	Drug	271.169	[M+H]+	11.05	[H][C@@]12CC[C@H](O)[C@@]1(C)C=CC1=C3CCC(=O)C=C3CC[C@@]21[H]	MEHHPFQKXOUFFV-OWSLCNJRSA-N	MEHHPFQKXOUFFV
36	16β-Hydroxystanozolol	125590-76-3	C21H32N2O2	Drug	345.254	[M+H]+	10.85	C[C@]12CC[C@H]3[C@H]([C@@H]1C[C@@H]([C@]2(C)O)O)CC[C@@H]4[C@@]3(CC5=C(C4)NN=C5)C	IZGBPAAEPVNBGA-BWPSUJIGSA-N	IZGBPAAEPVNBGA
37	Methyltestosterone	58-18-4	C20H30O2	Drug	303.232	[M+H]+	11.97	[H][C@@]12CC[C@](C)(O)[C@@]1(C)CC[C@@]1([H])[C@@]2([H])CCC2=CC(=O)CC[C@]12C	GCKMFJBGXUYNAG-HLXURNFRSA-N	GCKMFJBGXUYNAG
38	α-Boldenone	27833-18-7	C19H26O2	Drug	287.201	[M+H]+	11.63	[H][C@@]12CC[C@@H](O)[C@@]1(C)CC[C@@]1([H])[C@@]2([H])CCC2=CC(=O)C=C[C@]12C	RSIHSRDYCUFFLA-KZYORJDKSA-N	RSIHSRDYCUFFLA
39	Epinandrolone; α-Nortestosterone	4409-34-1	C18H26O2	Drug	275.201	[M+H]+	11.71	[H][C@@]12CC[C@@H](O)[C@@]1(C)CC[C@]1([H])[C@@]3([H])CCC(=O)C=C3CC[C@@]21[H]	NPAGDVCDWIYMMC-SHRADXDESA-N	NPAGDVCDWIYMMC
40	Dimetridazole	551-92-8	C5H7N3O2	Drug	142.061	[M+H]+	3.83	CN1C(C)=NC=C1[N+]([O-])=O	IBXPYPUJPLLOIN-UHFFFAOYSA-N	IBXPYPUJPLLOIN
41	Ternidazole	1077-93-6	C7H11N3O3	Drug	186.087	[M+H]+	4.25	CC1=NC=C(N1CCCO)[N+]([O-])=O	DUOHVNSMLSPTMI-UHFFFAOYSA-N	DUOHVNSMLSPTMI
42	Ramifenazone; Isopropylaminoantipyrine	3615-24-5	C14H19N3O	Drug	246.16	[M+H]+	5.06	CC(C)NC1=C(C)N(C)N(C1=O)C1=CC=CC=C1	XOZLRRYPUKAKMU-UHFFFAOYSA-N	XOZLRRYPUKAKMU
43	Norfloxacin	70458-96-7	C16H18FN3O3	Drug	320.141	[M+H]+	5.28	CCN1C=C(C(O)=O)C(=O)C2=CC(F)=C(C=C12)N1CCNCC1	OGJPXUAPXNRGGI-UHFFFAOYSA-N	OGJPXUAPXNRGGI
44	Sulfamonomethoxine	1220-83-3	C11H12N4O3S	Drug	281.07	[M+H]+	5.4	COC1=NC=NC(NS(=O)(=O)C2=CC=C(N)C=C2)=C1	WMPXPUYPYQKQCX-UHFFFAOYSA-N	WMPXPUYPYQKQCX
45	Sulfaphenazole	526-08-9	C15H14N4O2S	Drug	315.091	[M+H]+	6.93	NC1=CC=C(C=C1)S(=O)(=O)NC1=CC=NN1C1=CC=CC=C1	QWCJHSGMANYXCW-UHFFFAOYSA-N	QWCJHSGMANYXCW
46	Hydroxyflubendazol	82050-12-2	C16H14FN3O3	Drug	316.109	[M+H]+	8.17	COC(=O)NC1=NC2=C(N1)C=C(C=C2)C(O)C1=CC=C(F)C=C1	GONRXGWUUBPRKF-UHFFFAOYSA-N	GONRXGWUUBPRKF
47	Fenbendazol sulfone; Oxfendazol sulfone	54029-20-8	C15H13N3O4S	Drug	332.07	[M+H]+	9.28	COC(=O)NC1=NC2=C(N1)C=C(C=C2)S(=O)(=O)C1=CC=CC=C1	UAFDGCOOJPIAHN-UHFFFAOYSA-N	UAFDGCOOJPIAHN
48	Cloxacillin	61-72-3	C19H18ClN3O5S	Drug	436.073	[M+H]+	10.38	CC1=C(C(=O)N[C@H]2[C@H]3SC(C)(C)[C@@H](N3C2=O)C(O)=O)C(=NO1)C1=CC=CC=C1Cl	LQOLIRLGBULYKD-JKIFEVAISA-N	LQOLIRLGBULYKD
49	Tylvalosin	63409-12-1	C53H87NO19	Drug	1042.59	[M+H]+	11.55	[H][C@@]1(C[C@@](C)(O)[C@@H](OC(=O)CC(C)C)[C@H](C)O1)O[C@@H]1[C@@H](C)O[C@@]([H])(O[C@H]2[C@@H](CC=O)C[C@@H](C)C(=O)\C=C\C(\C)=C\[C@H](CO[C@@H]3O[C@H](C)[C@@H](O)[C@@H](OC)[C@H]3OC)[C@@H](CC)OC(=O)C[C@@H](OC(C)=O)[C@@H]2C)[C@H](O)[C@H]1N(C)C	KCJJINQANFZSAM-HZDSEHBESA-N	KCJJINQANFZSAM
50	Niflumic acid	4394-00-7	C13H9F3N2O2	Drug	283.069	[M+H]+	12.56	OC(=O)C1=CC=CN=C1NC1=CC=CC(=C1)C(F)(F)F	JZFPYUNJRRFVQU-UHFFFAOYSA-N	JZFPYUNJRRFVQU
51	Meclofenamic acid	644-62-2	C14H11Cl2NO2	Drug	296.024	[M+H]+	13.28	CC1=C(Cl)C(NC2=CC=CC=C2C(O)=O)=C(Cl)C=C1	SBDNJUWAMKYJOX-UHFFFAOYSA-N	SBDNJUWAMKYJOX
52	Tolfenamic acid	13710-19-5	C14H12ClNO2	Drug	262.063	[M+H]+	13.82	CC1=C(Cl)C=CC=C1NC1=C(C=CC=C1)C(O)=O	YEZNLOUZAIOMLT-UHFFFAOYSA-N	YEZNLOUZAIOMLT
53	Sulfathiazole	72-14-0	C9H9N3O2S2	Drug	256.021	[M+H]+	3.93	NC1=CC=C(C=C1)S(=O)(=O)NC1=NC=CS1	JNMRHUJNCSQMMB-UHFFFAOYSA-N	JNMRHUJNCSQMMB
54	Sulfamerazine	127-79-7	C11H12N4O2S	Drug	265.075	[M+H]+	4.5	CC1=CC=NC(NS(=O)(=O)C2=CC=C(N)C=C2)=N1	QPPBRPIAZZHUNT-UHFFFAOYSA-N	QPPBRPIAZZHUNT
55	Lincomycin	154-21-2	C18H34N2O6S	Drug	407.221	[M+H]+	5.03	CCC[C@@H]1C[C@H](N(C)C1)C(=O)N[C@H]([C@@H](C)O)[C@H]1O[C@H](SC)[C@H](O)[C@@H](O)[C@H]1O	OJMMVQQUTAEWLP-KIDUDLJLSA-N	OJMMVQQUTAEWLP
56	Morantel	20574-50-9	C12H16N2S	Drug	221.111	[M+H]+	5.7	CN1CCCN=C1\C=C\C1=C(C)C=CS1	NVEPPWDVLBMNMB-SNAWJCMRSA-N	NVEPPWDVLBMNMB
57	Ipronidazole	14885-29-1	C7H11N3O2	Drug	170.092	[M+H]+	6.77	CC(C)C1=NC=C(N1C)[N+]([O-])=O	NTAFJUSDNOSFFY-UHFFFAOYSA-N	NTAFJUSDNOSFFY
58	Sulfaquinoxaline	59-40-5	C14H12N4O2S	Drug	301.075	[M+H]+	7.65	NC1=CC=C(C=C1)S(=O)(=O)NC1=CN=C2C=CC=CC2=N1	NHZLNPMOSADWGC-UHFFFAOYSA-N	NHZLNPMOSADWGC
59	Doxycycline	564-25-0	C22H24N2O8	Drug	445.162	[M+H]+	8.09	[H][C@@]12[C@@H](C)C3=C(C(O)=CC=C3)C(=O)C1=C(O)[C@]1(O)C(=O)C(C(N)=O)=C(O)[C@@H](N(C)C)[C@]1([H])[C@H]2O	JBIWCJUYHHGXTC-AKNGSSGZSA-N	JBIWCJUYHHGXTC
60	Flumequine	42835-25-6	C14H12FNO3	Drug	262.088	[M+H]+	9.18	CC1CCC2=CC(F)=CC3=C2N1C=C(C(O)=O)C3=O	DPSPPJIUMHPXMA-UHFFFAOYSA-N	DPSPPJIUMHPXMA
61	Tiamulin	55297-95-5	C28H47NO4S	Drug	494.33	[M+H]+	9.66	[H][C@@]12C(=O)CC[C@]11CC[C@@H](C)[C@@]2(C)[C@@H](C[C@@](C)(C=C)[C@@H](O)[C@@H]1C)OC(=O)CSCCN(CC)CC	UURAUHCOJAIIRQ-QGLSALSOSA-N	UURAUHCOJAIIRQ
62	Salicylanilide	87-17-2	C13H11NO2	Drug	214.086	[M+H]+	10.42	OC1=C(C=CC=C1)C(=O)NC1=CC=CC=C1	WKEDVNSFRWHDNR-UHFFFAOYSA-N	WKEDVNSFRWHDNR
63	Dicloxacillin	3116-76-5	C19H17Cl2N3O5S	Drug	470.034	[M+H]+	10.88	CC1=C(C(=O)N[C@H]2[C@H]3SC(C)(C)[C@@H](N3C2=O)C(O)=O)C(=NO1)C1=C(Cl)C=CC=C1Cl	YFAGHNZHGGCZAX-JKIFEVAISA-N	YFAGHNZHGGCZAX
64	Fenbendazole	43210-67-9	C15H13N3O2S	Drug	300.08	[M+H]+	11.42	COC(=O)NC1=NC2=CC(SC3=CC=CC=C3)=CC=C2N1	HDDSHPAODJUKPD-UHFFFAOYSA-N	HDDSHPAODJUKPD
65	Diclofenac	15307-86-5	C14H11Cl2NO2	Drug	296.024	[M+H]+	13.29	OC(=O)CC1=C(NC2=C(Cl)C=CC=C2Cl)C=CC=C1	DCOPUUMXTXDBNB-UHFFFAOYSA-N	DCOPUUMXTXDBNB
66	Albendazol amino sulfone	80983-34-2	C10H13N3O2S	Drug	240.08	[M+H]+	4.49	CCCS(=O)(=O)C1=CC2=C(C=C1)N=C(N)N2	WTPBIYSMFKUQKY-UHFFFAOYSA-N	WTPBIYSMFKUQKY
67	Sulfamethizole	144-82-1	C9H10N4O2S2	Drug	271.032	[M+H]+	5.08	CC1=NN=C(NS(=O)(=O)C2=CC=C(N)C=C2)S1	VACCAVUAMIDAGB-UHFFFAOYSA-N	VACCAVUAMIDAGB
68	Tetracycline	60-54-8	C22H24N2O8	Drug	445.162	[M+H]+	8.09	[H][C@@]12C[C@@]3([H])C(=C(O)[C@]1(O)C(=O)C(C(N)=O)=C(O)[C@H]2N(C)C)C(=O)C1=C(O)C=CC=C1[C@@]3(C)O	OFVLGDICTFRJMM-WESIUVDSSA-N	OFVLGDICTFRJMM
69	Albendazole sulfone	75184-71-3	C12H15N3O4S	Drug	298.086	[M+H]+	7.54	CCCS(=O)(=O)C1=CC2=C(C=C1)N=C(NC(=O)OC)N2	CLSJYOLYMZNKJB-UHFFFAOYSA-N	CLSJYOLYMZNKJB
70	Oxibendazol	20559-55-1	C12H15N3O3	Drug	250.119	[M+H]+	8.4	CCCOC1=CC2=C(NC(NC(=O)OC)=N2)C=C1	RAOCRURYZCVHMG-UHFFFAOYSA-N	RAOCRURYZCVHMG
71	Piroxicam	36322-90-4	C15H13N3O4S	Drug	332.07	[M+H]+	9.29	CN1C(C(=O)NC2=NC=CC=C2)=C(O)C2=C(C=CC=C2)S1(=O)=O	QYSPLQLAKJAUJT-UHFFFAOYSA-N	QYSPLQLAKJAUJT
72	Mebendazol	31431-39-7	C16H13N3O3	Drug	296.103	[M+H]+	9.74	COC(=O)NC1=NC2=C(N1)C=CC(=C2)C(=O)C1=CC=CC=C1	OPXLLQIJSORQAM-UHFFFAOYSA-N	OPXLLQIJSORQAM
73	Valnemulin	101312-92-9	C31H52N2O5S	Drug	565.366	[M+H]+	11.21	CC(C)[C@@H](N)C(=O)NCC(C)(C)SCC(=O)O[C@@H]1C[C@@](C)(C=C)[C@@H](O)[C@H](C)[C@]23CCC(=O)[C@H]2[C@@]1(C)[C@H](C)CC3	LLYYNOVSVPBRGV-MVNKZKPCSA-N	LLYYNOVSVPBRGV
74	Carprofen	53716-49-7	C15H12ClNO2	Drug	274.063	[M+H]+	12.45	CC(C(O)=O)C1=CC2=C(C=C1)C1=C(N2)C=CC(Cl)=C1	PUXBGTOOZJQSKH-UHFFFAOYSA-N	PUXBGTOOZJQSKH
75	Ronidazole	7681-76-7	C6H8N4O4	Drug	201.062	[M+H]+	3.52	CN1C(COC(N)=O)=NC=C1[N+]([O-])=O	PQFRTXSWDXZRRS-UHFFFAOYSA-N	PQFRTXSWDXZRRS
76	Levamisole	14769-73-4	C11H12N2S	Drug	205.079	[M+H]+	4.13	C1CN2C[C@@H](N=C2S1)C1=CC=CC=C1	HLFSDGLLUJUHTE-SNVBAGLBSA-N	HLFSDGLLUJUHTE
77	Oxantel	36531-26-7	C13H16N2O	Drug	217.133	[M+H]+	4.64	CN1CCCN=C1\C=C\C1=CC(O)=CC=C1	VRYKTHBAWRESFI-VOTSOKGWSA-N	VRYKTHBAWRESFI
78	Sulfamethazine; Sulfadimidine	57-68-1	C12H14N4O2S	Drug	279.091	[M+H]+	5.31	CC1=CC(C)=NC(NS(=O)(=O)C2=CC=C(N)C=C2)=N1	ASWVTGNCAZCNNR-UHFFFAOYSA-N	ASWVTGNCAZCNNR
79	Sulfadoxine	2447-57-6	C12H14N4O4S	Drug	311.081	[M+H]+	7.34	COC1=NC=NC(NS(=O)(=O)C2=CC=C(N)C=C2)=C1OC	PJSFRIWCGOHTNF-UHFFFAOYSA-N	PJSFRIWCGOHTNF
80	Neospiramycine I	70253-62-2	C36H62N2O11	Drug	699.442	[M+H]+	7.1	CO[C@H]1[C@H](O)CC(=O)O[C@H](C)CC=CC=C[C@H](O[C@H]2CC[C@@H]([C@@H](C)O2)N(C)C)[C@H](C)C[C@H](CC=O)[C@@H]1O[C@@H]1O[C@H](C)[C@@H](O)[C@@H]([C@H]1O)N(C)C	SUBWVHAACKTENX-POTYUTFXSA-N	SUBWVHAACKTENX
81	Oxfendazole; Fenbendazol sulfoxide	53716-50-0	C15H13N3O3S	Drug	316.075	[M+H]+	8.45	COC(=O)NC1=NC2=C(N1)C=CC(=C2)S(=O)C1=CC=CC=C1	BEZZFPOZAYTVHN-UHFFFAOYSA-N	BEZZFPOZAYTVHN
82	Nalidixic acid	389-08-2	C12H12N2O3	Drug	233.092	[M+H]+	8.86	CCN1C=C(C(O)=O)C(=O)C2=C1N=C(C)C=C2	MHWLWQUZZRMNGJ-UHFFFAOYSA-N	MHWLWQUZZRMNGJ
83	Indoprofen	31842-01-0	C17H15NO3	Drug	282.113	[M+H]+	10.17	CC(C(O)=O)C1=CC=C(C=C1)N1CC2=CC=CC=C2C1=O	RJMIEHBSYVWVIN-UHFFFAOYSA-N	RJMIEHBSYVWVIN
84	Haloxon	321-55-1	C14H14Cl3O6P	Drug	414.967	[M+H]+	11.09	CC1=C(Cl)C(=O)OC2=CC(OP(=O)(OCCCl)OCCCl)=CC=C12	KULDXINYXFTXMO-UHFFFAOYSA-N	KULDXINYXFTXMO
85	Triclabendazole	68786-66-3	C14H9Cl3N2OS	Drug	358.958	[M+H]+	13.41	CSC1=NC2=C(N1)C=C(OC1=CC=CC(Cl)=C1Cl)C(Cl)=C2	NQPDXQQQCQDHHW-UHFFFAOYSA-N	NQPDXQQQCQDHHW
86	Sulfadiazine	68-35-9	C10H10N4O2S	Drug	251.06	[M+H]+	3.59	NC1=CC=C(C=C1)S(=O)(=O)NC1=NC=CC=N1	SEEPANYCNGTZFQ-UHFFFAOYSA-N	SEEPANYCNGTZFQ
87	Sulfapyridine	144-83-2	C11H11N3O2S	Drug	250.065	[M+H]+	4.24	NC1=CC=C(C=C1)S(=O)(=O)NC1=CC=CC=N1	GECHUMIMRBOMGK-UHFFFAOYSA-N	GECHUMIMRBOMGK
88	Marbofloxacin	115550-35-1	C17H19FN4O4	Drug	363.146	[M+H]+	4.81	CN1CCN(CC1)C1=C2OCN(C)N3C=C(C(O)=O)C(=O)C(C=C1F)=C23	BPFYOAJNDMUVBL-UHFFFAOYSA-N	BPFYOAJNDMUVBL
89	Sulfamethoxypyridazine	80-35-3	C11H12N4O3S	Drug	281.07	[M+H]+	5.4	COC1=CC=C(NS(=O)(=O)C2=CC=C(N)C=C2)N=N1	VLYWMPOKSSWJAL-UHFFFAOYSA-N	VLYWMPOKSSWJAL
90	2-Aminoflubendazol	82050-13-3	C14H10FN3O	Drug	256.088	[M+H]+	7.67	NC1=NC2=C(N1)C=C(C=C2)C(=O)C1=CC=C(F)C=C1	WINHLTQNRABBSW-UHFFFAOYSA-N	WINHLTQNRABBSW
91	Firocoxib	189954-96-9	C17H20O5S	Drug	337.11	[M+H]+	9.81	CC1(C)OC(=O)C(OCC2CC2)=C1C1=CC=C(C=C1)S(C)(=O)=O	FULAPETWGIGNMT-UHFFFAOYSA-N	FULAPETWGIGNMT
92	Oxyphenbutazone	129-20-4	C19H20N2O3	Drug	325.155	[M+H]+	10.57	CCCCC1C(=O)N(N(C1=O)C1=CC=C(O)C=C1)C1=CC=CC=C1	HFHZKZSRXITVMK-UHFFFAOYSA-N	HFHZKZSRXITVMK
93	Naproxen	23981-80-8	C14H14O3	Drug	231.101	[M+H]+	11.1	CC(C1=CC2=C(C=C1)C=C(C=C2)OC)C(=O)O	CMWTZPSULFXXJA-UHFFFAOYSA-N	CMWTZPSULFXXJA
94	Mefenamic acid	61-68-7	C15H15NO2	Drug	242.117	[M+H]+	13.48	CC1=C(C)C(NC2=C(C=CC=C2)C(O)=O)=CC=C1	HYYBABOKPJLUIN-UHFFFAOYSA-N	HYYBABOKPJLUIN
95	Sulfamoxole	729-99-7	C11H13N3O3S	Drug	268.075	[M+H]+	5.09	CC1=C(C)N=C(NS(=O)(=O)C2=CC=C(N)C=C2)O1	CYFLXLSBHQBMFT-UHFFFAOYSA-N	CYFLXLSBHQBMFT
96	Sulfachloropyridazine	80-32-0	C10H9ClN4O2S	Drug	285.021	[M+H]+	5.63	NC1=CC=C(C=C1)S(=O)(=O)NC1=CC=C(Cl)N=N1	XOXHILFPRYWFOD-UHFFFAOYSA-N	XOXHILFPRYWFOD
97	Mebendazole amine	52329-60-9	C14H11N3O	Drug	238.097	[M+H]+	7.3	NC1=NC2=C(N1)C=C(C=C2)C(=O)C1=CC=CC=C1	GPMHHSJZGVOEFS-UHFFFAOYSA-N	GPMHHSJZGVOEFS
98	Rofecoxib	162011-90-7	C17H14O4S	Drug	315.069	[M+H]+	8.58	CS(=O)(=O)C1=CC=C(C=C1)C1=C(C(=O)OC1)C1=CC=CC=C1	RZJQGNCSTQAWON-UHFFFAOYSA-N	RZJQGNCSTQAWON
99	Tolmetin	26171-23-3	C15H15NO3	Drug	258.113	[M+H]+	10.79	CN1C(CC(O)=O)=CC=C1C(=O)C1=CC=C(C)C=C1	UPSPUYADGBWSHF-UHFFFAOYSA-N	UPSPUYADGBWSHF
100	5-Hydroxyflunixin	75369-61-8	C14H11F3N2O3	Drug	313.08	[M+H]+	11.33	CC1=C(C=CC=C1NC1=C(C=C(O)C=N1)C(O)=O)C(F)(F)F	JSXNJGKWSWRIGA-UHFFFAOYSA-N	JSXNJGKWSWRIGA
101	Pyrantel	22204-24-6	C34H30N2O6S	Drug	207.095	[M+H]+	4.98	CN1CCCN=C1\C=C\C1=CC=CS1.OC(=O)C1=C(O)C(CC2=C3C=CC=CC3=CC(C(O)=O)=C2O)=C2C=CC=CC2=C1	AQXXZDYPVDOQEE-MXDQRGINSA-N	AQXXZDYPVDOQEE
102	Danofloxacin	112398-08-0	C19H20FN3O3	Drug	358.157	[M+H]+	5.6	[H][C@]12CN(C3=CC4=C(C=C3F)C(=O)C(=CN4C3CC3)C(O)=O)[C@@]([H])(CN1C)C2	QMLVECGLEOSESV-NWDGAFQWSA-N	QMLVECGLEOSESV
103	Difloxacin	98106-17-3	C21H19F2N3O3	Drug	400.147	[M+H]+	5.91	CN1CCN(CC1)C1=C(F)C=C2C(=C1)N(C=C(C(O)=O)C2=O)C1=CC=C(F)C=C1	NOCJXYPHIIZEHN-UHFFFAOYSA-N	NOCJXYPHIIZEHN
104	Oxolinic acid	14698-29-4	C13H11NO5	Drug	262.072	[M+H]+	7.51	CCN1C=C(C(O)=O)C(=O)C2=CC3=C(OCO3)C=C12	KYGZCKSPAKDVKC-UHFFFAOYSA-N	KYGZCKSPAKDVKC
105	Oxacillin	66-79-5	C19H19N3O5S	Drug	402.112	[M+H]+	10.08	CC1=C(C(=O)N[C@H]2[C@H]3SC(C)(C)[C@@H](N3C2=O)C(O)=O)C(=NO1)C1=CC=CC=C1	UWYHMGVUTGAWSP-JKIFEVAISA-N	UWYHMGVUTGAWSP
106	Fenbufen	36330-85-5	C16H14O3	Drug	255.101	[M+H]+	10.85	OC(=O)CCC(=O)C1=CC=C(C=C1)C1=CC=CC=C1	ZPAKPRAICRBAOD-UHFFFAOYSA-N	ZPAKPRAICRBAOD
107	Oxytetracycline	79-57-2	C22H24N2O9	Drug	461.155	[M+H]+	5.62	[H][C@@]12[C@@H](O)[C@@]3([H])C(C(=O)C4=C(C=CC=C4O)[C@@]3(C)O)=C(O)[C@]1(O)C(=O)C(C(N)=O)=C(O)[C@H]2N(C)C	IWVCMVBTMGNXQD-PXOLEDIWSA-N	IWVCMVBTMGNXQD
108	5-Hydroxymebendazole	60254-95-7	C16H15N3O3	Drug	298.118	[M+H]+	7.7	COC(=O)NC1=NC2=C(N1)C=C(C=C2)C(O)C1=CC=CC=C1	IIQKUGXEGMZCLE-UHFFFAOYSA-N	IIQKUGXEGMZCLE
109	Josamycin	16846-24-5	C42H69NO15	Drug	828.473	[M+H]+	10.8	COC1[C@@H](CC(=O)O[C@H](C)C\C=C\C=C\[C@H](O)[C@H](C)C[C@H](CC=O)[C@@H]1O[C@@H]1O[C@H](C)[C@@H](O[C@H]2C[C@@](C)(O)[C@H](OC(=O)CC(C)C)[C@H](C)O2)[C@@H]([C@H]1O)N(C)C)OC(C)=O	XJSFLOJWULLJQS-HTYUZQQASA-N	XJSFLOJWULLJQS
110	Hydroxyipronidazole	35175-14-5	C7H11N3O3	Drug	186.087	[M+H]+	5.83	CN1C(=CN=C1C(C)(C)O)[N+]([O-])=O	DTHPMNDYKOSVFR-UHFFFAOYSA-N	DTHPMNDYKOSVFR
111	Albendazole	54965-21-8	C12H15N3O2S	Drug	266.096	[M+H]+	10.25	CCCSC1=CC=C2NC(NC(=O)OC)=NC2=C1	HXHWSAZORRCQMX-UHFFFAOYSA-N	HXHWSAZORRCQMX
112	Ketoprofen	22071-15-4	C16H14O3	Drug	255.101	[M+H]+	10.86	CC(C(O)=O)C1=CC(=CC=C1)C(=O)C1=CC=CC=C1	DKYWVDODHFEZIM-UHFFFAOYSA-N	DKYWVDODHFEZIM
113	Albendazole sulfoxide	54029-12-8	C12H15N3O3S	Drug	282.091	[M+H]+	7.23	CCCS(=O)C1=CC=C2NC(NC(=O)OC)=NC2=C1	VXTGHWHFYNYFFV-UHFFFAOYSA-N	VXTGHWHFYNYFFV
114	Flufenamic acid	530-78-9	C14H10F3NO2	Drug	282.074	[M+H]+	13.39	OC(=O)C1=C(NC2=CC(=CC=C2)C(F)(F)F)C=CC=C1	LPEPZBJOKDYZAD-UHFFFAOYSA-N	LPEPZBJOKDYZAD
115	Tildipirosin	328898-40-4	C41H71N3O8	Drug	367.769	[M+2H]+	4.49	[H][C@@]1(O[C@H]2[C@@H](CCN3CCCCC3)C[C@@H](C)C(=O)\C=C\C(\C)=C\[C@H](CN3CCCCC3)[C@@H](CC)OC(=O)C[C@@H](O)[C@@H]2C)O[C@H](C)[C@@H](O)[C@@H]([C@H]1O)N(C)C	HNDXPZPJZGTJLJ-UEJFNEDBSA-N	HNDXPZPJZGTJLJ
116	Sulfisoxazole; Sulfafurazole	127-69-5	C11H13N3O3S	Drug	268.075	[M+H]+	6.14	CC1=NOC(NS(=O)(=O)C2=CC=C(N)C=C2)=C1C	NHUHCSRWZMLRLA-UHFFFAOYSA-N	NHUHCSRWZMLRLA
117	Sulfadimethoxine	122-11-2	C12H14N4O4S	Drug	311.081	[M+H]+	7.35	COC1=NC(OC)=NC(NS(=O)(=O)C2=CC=C(N)C=C2)=C1	ZZORFUFYDOWNEF-UHFFFAOYSA-N	ZZORFUFYDOWNEF
119	Phenolphthalein	77-09-8	C20H14O4	Drug	319.097	[M+H]+	9.29	OC1=CC=C(C=C1)C1(OC(=O)C2=C1C=CC=C2)C1=CC=C(O)C=C1	KJFMBFZCATUALV-UHFFFAOYSA-N	KJFMBFZCATUALV
120	Lodenafil; Hydroxyhomosildenafil	139755-85-4	C23H32N6O5S	Drug	505.223	[M+H]+	9.37	CCCC1=NN(C)C2=C1NC(=NC2=O)C1=C(OCC)C=CC(=C1)S(=O)(=O)N1CCN(CCO)CC1	NEYKRKVLEWKOBI-UHFFFAOYSA-N	NEYKRKVLEWKOBI
121	Thiosildenafil	479073-79-5	C22H30N6O3S2	Drug	491.19	[M+H]+	11.32	CCCC1=NN(C)C2=C1NC(=NC2=S)C1=C(OCC)C=CC(=C1)S(=O)(=O)N1CCN(C)CC1	LJUBVCQVNMLSTQ-UHFFFAOYSA-N	LJUBVCQVNMLSTQ
122	Rimonabant	168273-06-1	C22H21Cl3N4O	Drug	463.086	[M+H]+	14.4	CC1=C(N(N=C1C(=O)NN1CCCCC1)C1=CC=C(Cl)C=C1Cl)C1=CC=C(Cl)C=C1	JZCPYUJPEARBJL-UHFFFAOYSA-N	JZCPYUJPEARBJL
123	Vardenafil	224785-90-4	C23H32N6O4S	Drug	489.228	[M+H]+	10.01	CCCC1=NC(C)=C2N1NC(=NC2=O)C1=CC(=CC=C1OCC)S(=O)(=O)N1CCN(CC)CC1	SECKRCOLJRRGGV-UHFFFAOYSA-N	SECKRCOLJRRGGV
124	Thiohomosildenafil	479073-80-8	C23H32N6O3S2	Drug	505.206	[M+H]+	11.5	CCCC1=NN(C)C2=C1NC(=NC2=S)C1=C(OCC)C=CC(=C1)S(=O)(=O)N1CCN(CC)CC1	BGPSRMUUQQTZFB-UHFFFAOYSA-N	BGPSRMUUQQTZFB
125	Phenpromethamine; N,β-Dimethylphenethylamine	93-88-9	C10H15N	Drug	150.128	[M+H]+	4.8	CNCC(C)C1=CC=CC=C1	AUFSOOYCQYDGES-UHFFFAOYSA-N	AUFSOOYCQYDGES
126	Noracetildenafil	949091-38-7	C24H32N6O3	Drug	453.261	[M+H]+	16.5	CCCC1=NN(C)C2=C1NC(=NC2=O)C1=C(OCC)C=CC(=C1)C(=O)CN1CCN(C)CC1	BEAXWKCHSPVXQB-UHFFFAOYSA-N	BEAXWKCHSPVXQB
127	Tadalafil	171596-29-5	C22H19N3O4	Drug	390.145	[M+H]+	10.44	CN1CC(=O)N2[C@H](CC3=C(NC4=C3C=CC=C4)[C@H]2C2=CC=C3OCOC3=C2)C1=O	WOXKDUGGOYFFRN-IIBYNOLFSA-N	WOXKDUGGOYFFRN
128	Sildenafil	139755-83-2	C22H30N6O4S	Drug	475.213	[M+H]+	9.39	CCCC1=NN(C)C2=C1N=C(NC2=O)C1=CC(=CC=C1OCC)S(=O)(=O)N1CCN(C)CC1	BNRNXUUZRGQAQC-UHFFFAOYSA-N	BNRNXUUZRGQAQC
129	Paroxetine	61869-08-7	C19H20FNO3	Drug	330.15	[M+H]+	9.75	FC1=CC=C(C=C1)[C@@H]1CCNC[C@H]1COC1=CC=C2OCOC2=C1	AHOUBRCZNHFOSL-YOEHRIQHSA-N	AHOUBRCZNHFOSL
130	Lidocaine	137-58-6	C14H22N2O	Drug	235.181	[M+H]+	5.49	CCN(CC)CC(=O)NC1=C(C)C=CC=C1C	NNJVILVZKWQKPM-UHFFFAOYSA-N	NNJVILVZKWQKPM
131	Amitriptyline	50-48-6	C20H23N	Drug	278.191	[M+H]+	10.16	CN(C)CCC=C1C2=CC=CC=C2CCC2=C1C=CC=C2	KRMDCWKBEZIMAB-UHFFFAOYSA-N	KRMDCWKBEZIMAB
132	Nortriptyline	72-69-5	C19H21N	Drug	264.175	[M+H]+	10.32	CNCCC=C1C2=C(CCC3=C1C=CC=C3)C=CC=C2	PHVGLTMQBUFIQQ-UHFFFAOYSA-N	PHVGLTMQBUFIQQ
133	Demoxepam	963-39-3	C15H11ClN2O2	Drug	287.058	[M+H]+	9.49	[O-][N+]1=C(C2=CC=CC=C2)C2=C(NC(=O)C1)C=CC(Cl)=C2	GGRWZBVSUZZMKS-UHFFFAOYSA-N	GGRWZBVSUZZMKS
134	Dapsone	80-08-0	C12H12N2O2S	Drug	249.069	[M+H]+	4.83	NC1=CC=C(C=C1)S(=O)(=O)C1=CC=C(N)C=C1	MQJKPEGWNLWLTK-UHFFFAOYSA-N	MQJKPEGWNLWLTK
135	Betamethasone 17-propionate	5534-13-4	C25H33FO6	Drug	449.233	[M+H]+	11.72	CCC(=O)O[C@@]1([C@@H](C)C[C@H]2[C@@H]3CCC4=CC(=O)C=C[C@]4(C)[C@@]3(F)[C@@H](O)C[C@]12C)C(=O)CO	ITYMTTQVNYAJAA-XGQKBEPLSA-N	ITYMTTQVNYAJAA
136	Testosterone	58-22-0	C19H28O2	Drug	289.216	[M+H]+	11.53	[H][C@@]12CC[C@H](O)[C@@]1(C)CC[C@@]1([H])[C@@]2([H])CCC2=CC(=O)CC[C@]12C	MUMGGOZAMZWBJJ-DYKIIFRCSA-N	MUMGGOZAMZWBJJ
137	Acetaminotadalafil	1446144-71-3	C23H20N4O5	Drug	433.151	[M+H]+	9.74	[H][C@]12CC3=C(NC4=C3C=CC=C4)[C@H](N1C(=O)CN(NC(C)=O)C2=O)C1=CC2=C(OCO2)C=C1	MUILQBHOQBZMPG-VGOFRKELSA-N	MUILQBHOQBZMPG
138	Propoxyphenyl sildenafil	877777-10-1	C23H32N6O4S	Drug	489.228	[M+H]+	9.02	CCCC1=NN(C2=C1N=C(NC2=O)C3=C(C=CC(=C3)S(=O)(=O)N4CCN(CC4)C)OCCC)C	KTHQLYOWYJTHOD-UHFFFAOYSA-N	KTHQLYOWYJTHOD
139	Mirodenafil	862189-95-5	C26H37N5O5S	Drug	532.259	[M+H]+	10.78	CCCOC1=C(C=C(C=C1)S(=O)(=O)N1CCN(CCO)CC1)C1=NC2=C(N(CC)C=C2CCC)C(=O)N1	MIJFNYMSCFYZNY-UHFFFAOYSA-N	MIJFNYMSCFYZNY
140	Hydroxythiohomosildenafil	479073-82-0	C23H32N6O4S2	Drug	521.2	[M+H]+	11.21	CCCC1=NN(C)C2=C1NC(=NC2=S)C1=C(OCC)C=CC(=C1)S(=O)(=O)N1CCN(CCO)CC1	XZVSAQIQEGFWQS-UHFFFAOYSA-N	XZVSAQIQEGFWQS
141	Aminotadalafil	385769-84-6	C21H18N4O4	Drug	391.14	[M+H]+	9.7	NN1CC(=O)N2[C@H](CC3=C(NC4=CC=CC=C34)[C@H]2C2=CC3=C(OCO3)C=C2)C1=O	VUKJGAVIWMPOOJ-FOIQADDNSA-N	VUKJGAVIWMPOOJ
142	Thioaildenafil; Sulfoaildenafil	856190-47-1	C23H32N6O3S2	Drug	505.206	[M+H]+	11.38	CCCC1=NN(C)C2=C1NC(=NC2=S)C1=C(OCC)C=CC(=C1)S(=O)(=O)N1C[C@H](C)N[C@H](C)C1	SCLUKEPFXXPARW-GASCZTMLSA-N	SCLUKEPFXXPARW
143	Avanafil	330784-47-9	C23H26ClN7O3	Drug	484.186	[M+H]+	9.03	COC1=C(Cl)C=C(CNC2=NC(=NC=C2C(=O)NCC2=NC=CC=N2)N2CCC[C@H]2CO)C=C1	WEAJZXNPAWBCOA-INIZCTEOSA-N	WEAJZXNPAWBCOA
144	Hydroxyvardenafil	224785-98-2	C23H32N6O5S	Drug	505.223	[M+H]+	9.25	CCCC1=NC(C)=C2N1NC(=NC2=O)C1=C(OCC)C=CC(=C1)S(=O)(=O)N1CCN(CCO)CC1	KZFHUILKKFVOMB-UHFFFAOYSA-N	KZFHUILKKFVOMB
145	Melengestrol acetate	2919-66-6	C25H32O4	Drug	397.238	[M+H]+	12.66	CC(=O)O[C@]1(C(C)=O)C(=C)C[C@H]2[C@@H]3C=C(C)C4=CC(=O)CC[C@]4(C)[C@H]3CC[C@]12C	UDKABVSQKJNZBH-DWNQPYOZSA-N	UDKABVSQKJNZBH
146	Dobutamine	34368-04-2	C18H23NO3	Drug	302.175	[M+H]+	5.32	CC(CCC1=CC=C(O)C=C1)NCCC1=CC(O)=C(O)C=C1	JRWZLRBJNMZMFE-UHFFFAOYSA-N	JRWZLRBJNMZMFE
147	Isoprenaline; Isoproterenol	7683-59-2	C11H17NO3	Drug	212.128	[M+H]+	2.31	CC(C)NCC(O)C1=CC=C(O)C(O)=C1	JWZZKOKVBUJMES-UHFFFAOYSA-N	JWZZKOKVBUJMES
148	Levalbuterol	34391-04-3	C13H21NO3	Drug	240.159	[M+H]+	3.41	CC(C)(C)NC[C@H](O)C1=CC(CO)=C(O)C=C1	NDAUXUAQIAJITI-LBPRGKRZSA-N	NDAUXUAQIAJITI
149	Norethandrolone	52-78-8	C20H30O2	Drug	303.232	[M+H]+	12.44	CC[C@]1(O)CC[C@H]2[C@@H]3CCC4=CC(=O)CC[C@@H]4[C@H]3CC[C@]12C	ZDHCJEIGTNNEMY-XGXHKTLJSA-N	ZDHCJEIGTNNEMY
150	Dehydroepiandrosterone (DHEA)	53-43-0	C19H28O2	Drug	289.216	[M+H]+	11.8	[H][C@@]12CCC(=O)[C@@]1(C)CC[C@@]1([H])[C@@]2([H])CC=C2C[C@@H](O)CC[C@]12C	FMGSKLZLMKYGDP-USOAJAOKSA-N	FMGSKLZLMKYGDP
151	Boldenone sulfate	87331-43-9	C19H26O5S	Drug	367.158	[M+H]+	9.74	C[C@]12CC[C@H]3[C@@H](CCC4=CC(=O)C=C[C@]34C)[C@@H]1CC[C@H]2OS(O)(=O)=O	GSLOLTKGVZFNKZ-KZYORJDKSA-N	GSLOLTKGVZFNKZ
152	5,6-Dimethyl-2-thiouracil	28456-54-4	C6H8N2OS	Drug	157.043	[M+H]+	3.61	CC1=C(C)C(=O)NC(=S)N1	MEAKRQUSGACTFV-UHFFFAOYSA-N	MEAKRQUSGACTFV
153	5-Methyl-2-thiouracil	636-26-0	C5H6N2OS	Drug	143.027	[M+H]+	2.55	CC1=CNC(=S)NC1=O	ZLAQATDNGLKIEV-UHFFFAOYSA-N	ZLAQATDNGLKIEV
154	4-Thiouracil	591-28-6	C4H4N2OS	Drug	129.012	[M+H]+	2.2	O=C1NC=CC(=S)N1	OVONXEQGWXGFJD-UHFFFAOYSA-N	OVONXEQGWXGFJD
155	Norgestrel; Levonorgestrel	797-63-7	C21H28O2	Drug	313.217	[M+H]+	11.88	[H][C@@]12CC[C@@](O)(C#C)[C@@]1(CC)CC[C@]1([H])[C@@]3([H])CCC(=O)C=C3CC[C@@]21[H]	WWYNJERNGUHSAO-XUDSTZEESA-N	WWYNJERNGUHSAO
156	Stanozolol	10418-03-8	C21H32N2O	Drug	329.26	[M+H]+	12.4	[H][C@@]12CC[C@](C)(O)[C@@]1(C)CC[C@@]1([H])[C@@]2([H])CC[C@@]2([H])CC3=C(C[C@]12C)C=NN3	LKAJKIOFIWVMDJ-IYRCEVNGSA-N	LKAJKIOFIWVMDJ
157	6β-Hydroxy-17α-boldenone	934536-49-9	C19H26O3	Drug	303.196	[M+H]+	8.75	C[C@]12CC[C@H]3[C@H]([C@@H]1CC[C@H]2O)C[C@H](C4=CC(=O)C=C[C@]34C)O	VLTNWNUPWHBSQY-HXEWTNOOSA-N	VLTNWNUPWHBSQY
158	5α-Androstan-3,17-dione	846-46-8	C19H28O2	Drug	289.216	[M+H]+	12.02	[H][C@@]12CCC(=O)[C@@]1(C)CC[C@@]1([H])[C@@]2([H])CC[C@@]2([H])CC(=O)CC[C@]12C	RAJWOBJTTGJROA-WZNAKSSCSA-N	RAJWOBJTTGJROA
159	19-Norandrosterone	1225-01-0	C18H28O2	Drug	277.216	[M+H]+	12.47	[H][C@@]12CCC(=O)[C@@]1(C)CC[C@@]1([H])[C@@]2([H])CC[C@@]2([H])C[C@H](O)CC[C@]12[H]	UOUIARGWRPHDBX-CQZDKXCPSA-N	UOUIARGWRPHDBX
160	5α-Dihydrotestosterone; Androstanolone	521-18-6	C19H30O2	Drug	291.232	[M+H]+	13.93	[H][C@@]12CC[C@H](O)[C@@]1(C)CC[C@@]1([H])[C@@]2([H])CC[C@@]2([H])CC(=O)CC[C@]12C	NVKAWKQGWWIWPM-ABEVXSGRSA-N	NVKAWKQGWWIWPM
161	Androsterone	53-41-8	C19H30O2	Drug	291.232	[M+H]+	12.82	[H][C@@]12CCC(=O)[C@@]1(C)CC[C@@]1([H])[C@@]2([H])CC[C@@]2([H])C[C@H](O)CC[C@]12C	QGXBDMJGAMFCBF-HLUDHZFRSA-N	QGXBDMJGAMFCBF
162	6-Phenyl-2-thiouracil	36822-11-4	C10H8N2OS	Drug	205.043	[M+H]+	6.66	O=C1NC(=S)NC(=C1)C1=CC=CC=C1	XEKNACRTWJHOCE-UHFFFAOYSA-N	XEKNACRTWJHOCE
163	6-Propyl-2-thiouracil	51-52-5	C7H10N2OS	Drug	171.059	[M+H]+	5.16	CCCC1=CC(=O)NC(=S)N1	KNAHARQHSZJURB-UHFFFAOYSA-N	KNAHARQHSZJURB
164	6-Methyl-2-thiouracil	56-04-2	C5H6N2OS	Drug	143.027	[M+H]+	2.38	CC1=CC(=O)NC(=S)N1	HWGBHCRJGXAGEU-UHFFFAOYSA-N	HWGBHCRJGXAGEU
165	6-Benzyl-2-thiouracil	6336-50-1	C11H10N2OS	Drug	219.059	[M+H]+	7.42	O=C1NC(=S)NC(CC2=CC=CC=C2)=C1	PNXBXCRWXNESOV-UHFFFAOYSA-N	PNXBXCRWXNESOV
166	Triamcinolone acetonide	76-25-5	C24H31FO6	Drug	435.218	[M+H]+	10.6	[H][C@@]12C[C@@]3([H])[C@]4([H])CCC5=CC(=O)C=C[C@]5(C)[C@@]4(F)[C@@H](O)C[C@]3(C)[C@@]1(OC(C)(C)O2)C(=O)CO	YNDXUCZADRHECN-JNQJZLCISA-N	YNDXUCZADRHECN
167	Isoflupredone	338-95-4	C21H27FO5	Drug	379.192	[M+H]+	9.42	[H][C@@]12CC[C@](O)(C(=O)CO)[C@@]1(C)C[C@H](O)[C@@]1(F)[C@@]2([H])CCC2=CC(=O)C=C[C@]12C	WAIJIHDWAKJCBX-BULBTXNYSA-N	WAIJIHDWAKJCBX
168	Prednisone	53-03-2	C21H26O5	Drug	359.185	[M+H]+	9.25	C[C@]12CC(=O)[C@H]3[C@@H](CCC4=CC(=O)C=C[C@]34C)[C@@H]1CC[C@]2(O)C(=O)CO	XOFYZVNMUHMLCC-ZPOLXVRWSA-N	XOFYZVNMUHMLCC
169	Cortisol	50-23-7	C21H30O5	Drug	363.217	[M+H]+	9.7	[H][C@@]12CC[C@](O)(C(=O)CO)[C@@]1(C)C[C@H](O)[C@@]1([H])[C@@]2([H])CCC2=CC(=O)CC[C@]12C	JYGXADMDTFJGBT-VWUMJDOOSA-N	JYGXADMDTFJGBT
170	5α-Estrane-3,17-dione	5696-58-2	C18H26O2	Drug	275.201	[M+H]+	11.59	[H][C@@]12CCC(=O)[C@@]1(C)CC[C@@]1([H])[C@@]2([H])CCC2([H])CC(=O)CC[C@]12[H]	CRDKSBHJIGNEOH-LJRKRDDSSA-N	CRDKSBHJIGNEOH
171	Delmadinone acetate	13698-49-2	C23H27ClO4	Drug	403.167	[M+H]+	12.18	CC(=O)O[C@@]1(CC[C@H]2[C@@H]3C=C(Cl)C4=CC(=O)C=C[C@]4(C)[C@H]3CC[C@]12C)C(C)=O	CGBCCZZJVKUAMX-DFXBJWIESA-N	CGBCCZZJVKUAMX
172	Flurogestone Acetate	2529-45-5	C23H31FO5	Drug	407.223	[M+H]+	10.94	CC(=O)O[C@@]1(CC[C@H]2[C@@H]3CCC4=CC(=O)CC[C@]4(C)[C@@]3(F)[C@@H](O)C[C@]12C)C(C)=O	JKQQZJHNUVDHKP-FQJIPJFPSA-N	JKQQZJHNUVDHKP
173	Flumethasone	2135-17-3	C22H28F2O5	Drug	411.198	[M+H]+	10.22	C[C@@H]1C[C@H]2[C@@H]3C[C@H](F)C4=CC(=O)C=C[C@]4(C)[C@@]3(F)[C@@H](O)C[C@]2(C)[C@@]1(O)C(=O)CO	WXURHACBFYSXBI-GQKYHHCASA-N	WXURHACBFYSXBI
174	Beclomethasone	4419-39-0	C22H29ClO5	Drug	409.178	[M+H]+	10.57	C[C@H]1C[C@H]2[C@@H]3CCC4=CC(=O)C=C[C@]4(C)[C@@]3(Cl)[C@@H](O)C[C@]2(C)[C@@]1(O)C(=O)CO	NBMKJKDGKREAPL-DVTGEIKXSA-N	NBMKJKDGKREAPL
175	5β-Dihydro-nandrolone; 17β-hydroxy-5β-estran-3-one	1434-85-1	C18H28O2	Drug	277.216	[M+H]+	12.05	[H][C@@]12CC[C@H](O)[C@@]1(C)CC[C@@]1([H])[C@@]2([H])CC[C@@]2([H])CC(=O)CC[C@]12[H]	RHVBIEJVJWNXBU-PNOKGRBDSA-N	RHVBIEJVJWNXBU
176	Progesterone	57-83-0	C21H30O2	Drug	315.232	[M+H]+	12.64	[H][C@@]12CC[C@H](C(C)=O)[C@@]1(C)CC[C@@]1([H])[C@@]2([H])CCC2=CC(=O)CC[C@]12C	RJKFOVLPORLFTN-LEKSSAKUSA-N	RJKFOVLPORLFTN
177	20α-Dihydroprednisolone; 20β-Hydroxy prednisolone	2299-46-9	C21H30O5	Drug	363.217	[M+H]+	9.38	C[C@]12C[C@H](O)[C@H]3[C@@H](CCC4=CC(=O)C=C[C@]34C)[C@@H]1CC[C@]2(O)[C@@H](O)CO	LCOVYWIXMAJCDS-FJWDNACWSA-N	LCOVYWIXMAJCDS
178	20β-Dihydroprednisolone; 20α-Hydroxy prednisolone	15847-24-2	C21H30O5	Drug	363.217	[M+H]+	9.73	C[C@]12C[C@H](O)[C@H]3[C@@H](CCC4=CC(=O)C=C[C@]34C)[C@@H]1CC[C@]2(O)[C@H](O)CO	LCOVYWIXMAJCDS-LCGKLAOVSA-N	LCOVYWIXMAJCDS
179	6-Dehydro Prednisolone	2427-64-7	C21H26O5	Drug	359.185	[M+H]+	9.36	C[C@]12C[C@H](O)[C@H]3[C@@H](C=CC4=CC(=O)C=C[C@]34C)[C@@H]1CC[C@]2(O)C(=O)CO	WFFSJFFZKKRVOE-VWUMJDOOSA-N	WFFSJFFZKKRVOE
180	Normethandrolone; Methylestrenolone; Normethandrone	514-61-4	C19H28O2	Drug	289.216	[M+H]+	11.58	C[C@]1(O)CC[C@H]2[C@@H]3CCC4=CC(=O)CC[C@@H]4[C@H]3CC[C@]12C	ZXSWTMLNIIZPET-ZOFHRBRSSA-N	ZXSWTMLNIIZPET
181	5α-Androst-16-en-3-one	18339-16-7	C19H28O	Drug	273.221	[M+H]+	15.18	C[C@]12CC[C@H]3[C@@H](CC[C@H]4CC(=O)CC[C@]34C)[C@@H]1CC=C2	HFVMLYAGWXSTQI-QYXZOKGRSA-N	HFVMLYAGWXSTQI
182	5β-Dihydroepitestosterone; 5β-Androstan-17α-ol-3-one	N/A	C19H30O2	Drug	291.232	[M+H]+	13.31	C[C@]12CCC(=O)C[C@H]1CC[C@@H]3[C@@H]2CC[C@]4([C@H]3CC[C@H]4O)C	NVKAWKQGWWIWPM-BNFYIPGJSA-N	NVKAWKQGWWIWPM
183	17-epi-Dihydrotestosterone; 5α-Androstan-17α-ol-3-one	571-24-4	C19H30O2	Drug	291.232	[M+H]+	12.81	[H][C@@]12CC[C@@H](O)[C@@]1(C)CC[C@@]1([H])[C@@]2([H])CC[C@@]2([H])CC(=O)CC[C@]12C	NVKAWKQGWWIWPM-OPAYZWDASA-N	NVKAWKQGWWIWPM
184	Anastrazole	120511-73-1	C17H19N5	Drug	294.172	[M+H]+	8.67	CC(C)(C#N)C1=CC(=CC(CN2C=NC=N2)=C1)C(C)(C)C#N	YBBLVLTVTVSKRW-UHFFFAOYSA-N	YBBLVLTVTVSKRW
185	Exemestane	107868-30-4	C20H24O2	Drug	297.185	[M+H]+	11.26	C[C@]12CC[C@H]3[C@@H](CC(=C)C4=CC(=O)C=C[C@]34C)[C@@H]1CCC2=O	BFYIZQONLCFLEV-DAELLWKTSA-N	BFYIZQONLCFLEV
186	Tamoxifen	10540-29-1	C26H29NO	Drug	372.233	[M+H]+	12.54	CC\C(=C(/C1=CC=CC=C1)C1=CC=C(OCCN(C)C)C=C1)C1=CC=CC=C1	NKANXQFJJICGDU-QPLCGJKRSA-N	NKANXQFJJICGDU
187	Toremifene	89778-26-7	C26H28ClNO	Drug	406.193	[M+H]+	12.2	CN(C)CCOC1=CC=C(C=C1)C(=C(\CCCl)C1=CC=CC=C1)\C1=CC=CC=C1	XFCLJVABOIYOMF-QPLCGJKRSA-N	XFCLJVABOIYOMF
188	Fulvestrant	129453-61-8	C32H47F5O3S	Drug	607.324	[M+H]+	13.94	[H][C@@]12CC[C@H](O)[C@@]1(C)CC[C@]1([H])C3=C(C[C@@H](CCCCCCCCCS(=O)CCCC(F)(F)C(F)(F)F)[C@@]21[H])C=C(O)C=C3	VWUXBMIQPBEWFH-WCCTWKNTSA-N	VWUXBMIQPBEWFH
189	Methyl boldenone	72-63-9	C20H28O2	Drug	301.216	[M+H]+	11.24	[H][C@@]12CC[C@](C)(O)[C@@]1(C)CC[C@@]1([H])[C@@]2([H])CCC2=CC(=O)C=C[C@]12C	XWALNWXLMVGSFR-HLXURNFRSA-N	XWALNWXLMVGSFR
190	(+)-Epiandrosterone	481-29-8	C19H30O2	Drug	291.232	[M+H]+	12.11	[H][C@@]12CCC(=O)[C@@]1(C)CC[C@@]1([H])[C@@]2([H])CC[C@@]2([H])C[C@@H](O)CC[C@]12C	QGXBDMJGAMFCBF-LUJOEAJASA-N	QGXBDMJGAMFCBF
191	19-Nor-epi-androsterone	33036-33-8	C18H28O2	Drug	277.216	[M+H]+	11.78	C[C@]12CC[C@H]3[C@@H](CC[C@@H]4C[C@H](O)CC[C@H]34)[C@@H]1CCC2=O	UOUIARGWRPHDBX-DHMVHTBWSA-N	UOUIARGWRPHDBX
192	4-Hydroxy-tamoxifen	68392-35-8	C26H29NO2	Drug	388.227	[M+H]+	11.06	CCC(=C(C1=CC=C(O)C=C1)C1=CC=C(OCCN(C)C)C=C1)C1=CC=CC=C1	TXUZVZSFRXZGTL-UHFFFAOYSA-N	TXUZVZSFRXZGTL
193	Ostarine; Enobosarm	841205-47-8	C19H14F3N3O3	Drug	390.106	[M+H]+	11.14	C[C@](O)(COC1=CC=C(C=C1)C#N)C(=O)NC1=CC(=C(C=C1)C#N)C(F)(F)F	JNGVJMBLXIUVRD-SFHVURJKSA-N	JNGVJMBLXIUVRD
194	Hydrocortisone 21-acetate	50-03-3	C23H32O6	Drug	405.228	[M+H]+	10.64	CC(=O)OCC(=O)[C@@]1(O)CCC2C3CCC4=CC(=O)CC[C@]4(C)C3[C@@H](O)C[C@]12C	ALEXXDVDDISNDU-KPYZGQEZSA-N	ALEXXDVDDISNDU
195	1α-Methylandrosterone; α-Methyl-5α-androstan-3α-ol-17-one	3398-67-2	C20H32O2	Drug	327.23	[M+Na]+	13.14	[H][C@@]12CCC(=O)[C@@]1(C)CC[C@@]1([H])[C@@]2([H])CC[C@@]2([H])C[C@H](O)C[C@H](C)[C@]12C	UBSQZFBBZMBPFF-XHSSWRBBSA-N	UBSQZFBBZMBPFF
196	Ganciclovir	82410-32-0	C9H13N5O4	Drug	256.105	[M+H]+	2.04	NC1=NC2=C(N=CN2COC(CO)CO)C(=O)N1	IRSCQMHQWWYFCW-UHFFFAOYSA-N	IRSCQMHQWWYFCW
197	Penciclovir	39809-25-1	C10H15N5O3	Drug	254.125	[M+H]+	2.4	NC1=NC(=O)C2=C(N1)N(CCC(CO)CO)C=N2	JNTOCHDNEULJHD-UHFFFAOYSA-N	JNTOCHDNEULJHD
198	Moroxydine	3731-59-7	C6H13N5O	Drug	172.119	[M+H]+	1.29	NC(=N)NC(=N)N1CCOCC1	KJHOZAZQWVKILO-UHFFFAOYSA-N	KJHOZAZQWVKILO
199	Favipiravir	259793-96-9	C5H4FN3O2	Drug	158.036	[M+H]+	3.06	NC(=O)C1=NC(F)=CN=C1O	ZCGNOVWYSGBHAU-UHFFFAOYSA-N	ZCGNOVWYSGBHAU
200	Oseltamivir	196618-13-0	C16H28N2O4	Drug	313.212	[M+H]+	8.86	CCOC(=O)C1=C[C@@H](OC(CC)CC)[C@H](NC(C)=O)[C@@H](N)C1	VSZGPKBBMSAYNT-RRFJBIMHSA-N	VSZGPKBBMSAYNT
201	Amantadine	768-94-5	C10H17N	Drug	152.143	[M+H]+	5.98	NC12CC3CC(CC(C3)C1)C2	DKNWSYNQZKUICI-UHFFFAOYSA-N	DKNWSYNQZKUICI
202	Memantine	19982-08-2	C12H21N	Drug	180.175	[M+H]+	8.72	CC12CC3CC(C)(C1)CC(N)(C3)C2	BUGYDGFZZOZRHP-UHFFFAOYSA-N	BUGYDGFZZOZRHP
203	Valacyclovir	124832-26-4	C13H20N6O4	Drug	325.162	[M+H]+	3.13	CC(C)[C@H](N)C(=O)OCCOCN1C=NC2=C1NC(N)=NC2=O	HDOVUKNUBWVHOX-QMMMGPOBSA-N	HDOVUKNUBWVHOX
204	Oseltamivir acid	187227-45-8	C14H24N2O4	Drug	285.181	[M+H]+	6.49	CCC(CC)O[C@@H]1C=C(C[C@H](N)[C@H]1NC(C)=O)C(O)=O	NENPYTRHICXVCS-YNEHKIRRSA-N	NENPYTRHICXVCS
205	Viramidine; Taribavirin	119567-79-2	C8H13N5O4	Drug	244.104	[M+H]+	1.06	NC(=N)C1=NN(C=N1)[C@@H]1O[C@H](CO)[C@@H](O)[C@H]1O	NHKZSTHOYNWEEZ-AFCXAGJDSA-N	NHKZSTHOYNWEEZ
206	Rimantadine	13392-28-4	C12H21N	Drug	180.175	[M+H]+	8.39	CC(N)C12CC3CC(CC(C3)C1)C2	UBCHPRBFMUDMNC-UHFFFAOYSA-N	UBCHPRBFMUDMNC
207	Arbidol sulfone	151455-32-2	C22H25BrN2O5S	Drug	509.074	[M+H]+	8.27	CCOC(=O)C1=C(N(C2=CC(=C(C(=C21)CN(C)C)O)Br)C)CS(=O)(=O)C3=CC=CC=C3	JFYQRVBFTIWYAP-UHFFFAOYSA-N	JFYQRVBFTIWYAP
208	Arbidol; Umifenovir	131707-25-0	C22H25BrN2O3S	Drug	477.085	[M+H]+	10.9	CCOC(=O)C1=C(CSC2=CC=CC=C2)N(C)C2=C1C(CN(C)C)=C(O)C(Br)=C2	KCFYEAOKVJSACF-UHFFFAOYSA-N	KCFYEAOKVJSACF
209	Oxazepam	604-75-1	C15H11ClN2O2	Drug	287.058	[M+H]+	10.42	OC1N=C(C2=CC=CC=C2)C2=CC(Cl)=CC=C2NC1=O	ADIMAYPTOBDMTL-UHFFFAOYSA-N	ADIMAYPTOBDMTL
210	Oxazepam glucuronide	6801-81-6	C21H19ClN2O8	Drug	463.091	[M+H]+	9.3	[H][C@@]1(OC2N=C(C3=CC=CC=C3)C3=C(NC2=O)C=CC(Cl)=C3)O[C@@]([H])([C@@H](O)[C@H](O)[C@H]1O)C(O)=O	FIKQKGFUBZQEBL-FXZZUDJBNA-N	FIKQKGFUBZQEBL
211	Melatonin	73-31-4	C13H16N2O2	Drug	233.129	[M+H]+	7.11	COC1=CC2=C(NC=C2CCNC(C)=O)C=C1	DRLFMBDRBRZALE-UHFFFAOYSA-N	DRLFMBDRBRZALE
212	Benzamidenafil; Xanthoanthrafil	1020251-53-9	C19H23N3O6	Drug	390.166	[M+H]+	9.87	COC1=C(OC)C=C(CNC(=O)C2=C(NC(C)CO)C=CC(=C2)[N+]([O-])=O)C=C1	ZISFCTXLAXIEMV-UHFFFAOYSA-N	ZISFCTXLAXIEMV
213	Homo sildenafil	642928-07-2	C23H32N6O4S	Drug	489.228	[M+H]+	9.39	CCCC1=NN(C)C2=C1NC(=NC2=O)C1=C(OCC)C=CC(=C1)S(=O)(=O)N1CCN(CC)CC1	MJEXYQIZUOHDGY-UHFFFAOYSA-N	MJEXYQIZUOHDGY
214	Piperine	94-62-2	C17H19NO3	Drug	286.144	[M+H]+	11.91	O=C(\C=C\C=C\C1=CC=C2OCOC2=C1)N1CCCCC1	MXXWOMGUGJBKIW-YPCIICBESA-N	MXXWOMGUGJBKIW
215	5-Hydroxy-DL-tryptophan	56-69-9	C11H12N2O3	Drug	221.092	[M+H]+	2.27	NC(CC1=CNC2=CC=C(O)C=C12)C(O)=O	LDCYZAJDBXYCGN-UHFFFAOYSA-N	LDCYZAJDBXYCGN
216	Enrofloxacin	93106-60-6	C19H22FN3O3	Drug	360.172	[M+H]+	5.5	CCN1CCN(CC1)C1=CC2=C(C=C1F)C(=O)C(=CN2C1CC1)C(O)=O	SPFYMRJSYKOXGV-UHFFFAOYSA-N	SPFYMRJSYKOXGV
217	Flunixin	38677-85-9	C14H11F3N2O2	Drug	297.085	[M+H]+	11.71	CC1=C(C=CC=C1NC1=NC=CC=C1C(O)=O)C(F)(F)F	NOOCSNJCXJYGPE-UHFFFAOYSA-N	NOOCSNJCXJYGPE
218	Meloxicam	71125-38-7	C14H13N3O4S2	Drug	352.042	[M+H]+	10.51	CN1C(C(=O)NC2=NC=C(C)S2)=C(O)C2=CC=CC=C2S1(=O)=O	ZRVUJXDFFKFLMG-UHFFFAOYSA-N	ZRVUJXDFFKFLMG
219	Metronidazole	443-48-1	C6H9N3O3	Drug	172.072	[M+H]+	3.4	CC1=NC=C(N1CCO)[N+]([O-])=O	VAOCPAMSLUNLGC-UHFFFAOYSA-N	VAOCPAMSLUNLGC
220	Paracetamol; Acetaminophen	103-90-2	C8H9NO2	Drug	152.071	[M+H]+	3.28	CC(=O)NC1=CC=C(O)C=C1	RZVAJINKPMORJF-UHFFFAOYSA-N	RZVAJINKPMORJF
221	Phenylbutazone	50-33-9	C19H20N2O2	Drug	309.16	[M+H]+	11.97	CCCCC1C(=O)N(N(C1=O)C1=CC=CC=C1)C1=CC=CC=C1	VYMDGNCVAMGZFE-UHFFFAOYSA-N	VYMDGNCVAMGZFE
222	Phenytoin	57-41-0	C15H12N2O2	Drug	253.097	[M+H]+	9.23	O=C1NC(=O)C(N1)(C1=CC=CC=C1)C1=CC=CC=C1	CXOFVDLJLONNDW-UHFFFAOYSA-N	CXOFVDLJLONNDW
223	Praziquantel	55268-74-1	C19H24N2O2	Drug	313.191	[M+H]+	11.24	O=C(C1CCCCC1)N1CC2N(CCC3=C2C=CC=C3)C(=O)C1	FSVJFNAIGNNGKK-UHFFFAOYSA-N	FSVJFNAIGNNGKK
224	Rifampicin	13292-46-1	C43H58N4O12	Drug	823.41	[M+H]+	11.64	CO[C@H]1\C=C\O[C@@]2(C)OC3=C(C2=O)C2=C(C(O)=C3C)C(O)=C(NC(=O)\C(C)=C/C=C/[C@H](C)[C@H](O)[C@@H](C)[C@@H](O)[C@@H](C)[C@H](OC(C)=O)[C@@H]1C)C(\C=N\N1CCN(C)CC1)=C2O	JQXXHWHPUNPDRT-WLSIYKJHSA-N	JQXXHWHPUNPDRT
225	Trimethoprim	738-70-5	C14H18N4O3	Drug	291.145	[M+H]+	4.87	COC1=CC(CC2=CN=C(N)N=C2N)=CC(OC)=C1OC	IEDVJHCEMCRBQM-UHFFFAOYSA-N	IEDVJHCEMCRBQM
226	Milrinone	78415-72-2	C12H9N3O	Drug	212.082	[M+H]+	2.53	CC1=C(C=C(C#N)C(=O)N1)C1=CC=NC=C1	PZRHRDRVRGEVNW-UHFFFAOYSA-N	PZRHRDRVRGEVNW
227	Acyclovir	59277-89-3	C8H11N5O3	Drug	226.094	[M+H]+	2.21	NC1=NC(=O)C2=C(N1)N(COCCO)C=N2	MKUXAQIIEYXACX-UHFFFAOYSA-N	MKUXAQIIEYXACX
228	Clonidine	4205-90-7	C9H9Cl2N3	Drug	230.025	[M+H]+	4.1	ClC1=CC=CC(Cl)=C1NC1=NCCN1	GJSURZIOUXUGAL-UHFFFAOYSA-N	GJSURZIOUXUGAL
229	Norquetiapine	5747-48-8	C17H17N3S	Drug	296.122	[M+H]+	8.81	C1CN(CCN1)C1=NC2=C(SC3=C1C=CC=C3)C=CC=C2	JLOAJISUHPIQOX-UHFFFAOYSA-N	JLOAJISUHPIQOX
230	Methylprednisolone	83-43-2	C22H30O5	Drug	375.217	[M+H]+	10.56	[H][C@@]12CC[C@](O)(C(=O)CO)[C@@]1(C)C[C@H](O)[C@@]1([H])[C@@]2([H])C[C@H](C)C2=CC(=O)C=C[C@]12C	VHRSUDSXCMQTMA-PJHHCJLFSA-N	VHRSUDSXCMQTMA
231	Quetiapine	111974-69-7	C21H25N3O2S	Drug	384.174	[M+H]+	8.84	OCCOCCN1CCN(CC1)C1=NC2=C(SC3=C1C=CC=C3)C=CC=C2	URKOMYMAXPYINW-UHFFFAOYSA-N	URKOMYMAXPYINW
232	Dexamethasone	50-02-2	C22H29FO5	Drug	393.207	[M+H]+	10.4	[H][C@@]12C[C@@H](C)[C@](O)(C(=O)CO)[C@@]1(C)C[C@H](O)[C@@]1(F)[C@@]2([H])CCC2=CC(=O)C=C[C@]12C	UREBDLICKHMUKA-CXSFZGCWSA-N	UREBDLICKHMUKA
233	Flucloxacillin	5250-39-5	C19H17ClFN3O5S	Drug	454.064	[M+H]+	10.37	CC1=C(C(=O)N[C@H]2[C@H]3SC(C)(C)[C@@H](N3C2=O)C(O)=O)C(=NO1)C1=C(F)C=CC=C1Cl	UIOFUWFRIANQPC-JKIFEVAISA-N	UIOFUWFRIANQPC
234	Rocuronium	143558-00-3	C32H53N2O4	Drug	529.4	[M+]	5.51	CC(=O)O[C@H]1[C@H](C[C@H]2[C@@H]3CC[C@H]4C[C@H](O)[C@H](C[C@]4(C)[C@H]3CC[C@]12C)N1CCOCC1)[N+]1(CC=C)CCCC1	YXRDKMPIGHSVRX-OOJCLDBCSA-N	YXRDKMPIGHSVRX
235	Meropenem	96036-03-2	C17H25N3O5S	Drug	384.159	[M+H]+	4.22	[H][C@]1([C@@H](C)O)C(=O)N2C(C(O)=O)=C(S[C@@H]3CN[C@@H](C3)C(=O)N(C)C)[C@H](C)[C@]12[H]	DMJNNHOOLUXYBV-PQTSNVLCSA-N	DMJNNHOOLUXYBV
236	Ciprofloxacin	85721-33-1	C17H18FN3O3	Drug	332.141	[M+H]+	5.33	OC(=O)C1=CN(C2CC2)C2=CC(N3CCNCC3)=C(F)C=C2C1=O	MYSWGUAQZAJSOK-UHFFFAOYSA-N	MYSWGUAQZAJSOK
237	Clindamycin	18323-44-9	C18H33ClN2O5S	Drug	425.188	[M+H]+	8.53	CCC[C@@H]1C[C@H](N(C)C1)C(=O)N[C@H]([C@H](C)Cl)[C@H]1O[C@H](SC)[C@H](O)[C@@H](O)[C@H]1O	KDLRVYVGXIQJDK-AWPVFWJPSA-N	KDLRVYVGXIQJDK
238	Sulfamethoxazole	723-46-6	C10H11N3O3S	Drug	254.06	[M+H]+	5.7	CC1=CC(NS(=O)(=O)C2=CC=C(N)C=C2)=NO1	JLKIGFTWXXRPMT-UHFFFAOYSA-N	JLKIGFTWXXRPMT
239	Clenbuterol	37148-27-9	C12H18Cl2N2O	Drug	277.087	[M+H]+	6.08	CC(C)(C)NCC(O)C1=CC(Cl)=C(N)C(Cl)=C1	STJMRWALKKWQGH-UHFFFAOYSA-N	STJMRWALKKWQGH
240	Oxandrolone	53-39-4	C19H30O3	Drug	307.227	[M+H]+	11.01	C[C@]1(O)CC[C@H]2[C@@H]3CC[C@H]4CC(=O)OC[C@]4(C)[C@H]3CC[C@]12C	QSLJIVKCVHQPLV-PEMPUTJUSA-N	QSLJIVKCVHQPLV
241	Trenbolone acetate	10161-34-9	C20H24O3	Drug	313.18	[M+H]+	12.51	CC(=O)O[C@H]1CC[C@H]2[C@@H]3CCC4=CC(=O)CCC4=C3C=C[C@]12C	CMRJPMODSSEAPL-FYQPLNBISA-N	CMRJPMODSSEAPL
242	Trenbolone hexahydrobenzylcarbonate; Trenbolone cyclohexylmethylcarbonate	23454-33-3	C26H34O4	Drug	411.253	[M+H]+	15.14	[H][C@@]12CC[C@H](OC(=O)OCC3CCCCC3)[C@@]1(C)C=CC1=C3CCC(=O)C=C3CC[C@@]21[H]	GQJSFWYQKNQCIK-APFRJGHOSA-N	GQJSFWYQKNQCIK
243	Boldenone undecylenate	13103-34-9	C30H44O3	Drug	453.336	[M+H]+	15.82	[H][C@@]12CC[C@H](OC(=O)CCCCCCCCC=C)[C@@]1(C)CC[C@@]1([H])[C@@]2([H])CCC2=CC(=O)C=C[C@]12C	AHMMSNQYOPMLSX-CNQKSJKFSA-N	AHMMSNQYOPMLSX
244	Testosterone enanthate	315-37-7	C26H40O3	Drug	401.305	[M+H]+	15.44	[H][C@@]12CC[C@H](OC(=O)CCCCCC)[C@@]1(C)CC[C@@]1([H])[C@@]2([H])CCC2=CC(=O)CC[C@]12C	VOCBWIIFXDYGNZ-IXKNJLPQSA-N	VOCBWIIFXDYGNZ
245	Cyproheptadine	129-03-3	C21H21N	Drug	288.175	[M+H]+	9.73	CN1CCC(CC1)=C1C2=C(C=CC=C2)C=CC2=C1C=CC=C2	JJCFRYNCJDLXIK-UHFFFAOYSA-N	JJCFRYNCJDLXIK
246	Fluoxymesterone	76-43-7	C20H29FO3	Drug	337.217	[M+H]+	10.88	C[C@]1(O)CC[C@H]2[C@@H]3CCC4=CC(=O)CC[C@]4(C)[C@@]3(F)[C@@H](O)C[C@]12C	YLRFCQOZQXIBAB-RBZZARIASA-N	YLRFCQOZQXIBAB
247	Trenbolone enanthate	1629618-98-9	C25H34O3	Drug	383.258	[M+H]+	15.07	[H][C@@]12CC[C@H](OC(=O)CCCCCC)[C@@]1(C)C=CC1=C3CCC(=O)C=C3CC[C@@]21[H]	HGSFRISGULOJBX-FVEXOFTDSA-N	HGSFRISGULOJBX
248	Cortisone	53-06-5	C21H28O5	Drug	361.201	[M+H]+	9.42	[H][C@@]12CC[C@](O)(C(=O)CO)[C@@]1(C)CC(=O)[C@@]1([H])[C@@]2([H])CCC2=CC(=O)CC[C@]12C	MFYSYFVPBJMHGN-ZPOLXVRWSA-N	MFYSYFVPBJMHGN
249	Zolazepam	31352-82-6	C15H15FN4O	Drug	287.13	[M+H]+	5.7	CN1N=C(C)C2=C1N(C)C(=O)CN=C2C1=CC=CC=C1F	GDSCFOSHSOWNDL-UHFFFAOYSA-N	GDSCFOSHSOWNDL
250	Tiletamine	14176-49-9	C12H17NOS	Drug	224.111	[M+H]+	5.22	CCNC1(CCCCC1=O)C1=CC=CS1	QAXBVGVYDCAVLV-UHFFFAOYSA-N	QAXBVGVYDCAVLV
251	Tylosin	1401-69-0	C46H77NO17	Drug	916.527	[M+H]+	10.03	[H][C@@]1(C[C@@](C)(O)[C@@H](O)[C@H](C)O1)O[C@@H]1[C@@H](C)O[C@@]([H])(O[C@H]2[C@@H](CC=O)C[C@@H](C)C(=O)\C=C\C(\C)=C\[C@H](CO[C@@H]3O[C@H](C)[C@@H](O)[C@@H](OC)[C@H]3OC)[C@@H](CC)OC(=O)C[C@@H](O)[C@@H]2C)[C@H](O)[C@H]1N(C)C	WBPYTXDJUQJLPQ-VMXQISHHSA-N	WBPYTXDJUQJLPQ
252	Rifaximin	80621-81-4	C43H51N3O11	Drug	786.359	[M+H]+	11.9	CO[C@H]1\C=C\O[C@@]2(C)OC3=C(C2=O)C2=C(C(O)=C3C)C(O)=C(NC(=O)\C(C)=C/C=C/[C@H](C)[C@H](O)[C@@H](C)[C@@H](O)[C@@H](C)[C@H](OC(C)=O)[C@@H]1C)C1=C2N=C2C=C(C)C=CN12	NZCRJKRKKOLAOJ-XRCRFVBUSA-N	NZCRJKRKKOLAOJ
253	6-Dehydronandrolone	14531-84-1	C18H24O2	Drug	273.185	[M+H]+	10.83	[H][C@@]12CC[C@H](O)[C@@]1(C)CC[C@]1([H])[C@@]3([H])CCC(=O)C=C3C=C[C@@]21[H]	HFLHHQWDPZNOPI-DQAOVZSONA-N	HFLHHQWDPZNOPI
254	18-Hydroxyspartioidine	N/A	C18H23NO6	Natural toxin	350.16	[M+H]+	4.26	O[C@@]1(CO)C(=O)OCC2=CCN3CC[C@H](OC(=O)/C(CC1=C)=C/C)[C@@H]32	SVCNNZDUGWLODJ-PVTAIOLRSA-N	SVCNNZDUGWLODJ
255	7-O-Acetylintermedine	74243-01-9	C17H27NO6	Natural toxin	342.192	[M+H]+	5.42	CC(=O)O[C@@H]1CCN2CC=C(COC(=O)[C@@](O)([C@@H](C)O)C(C)C)[C@@H]21	RKDOFSJTBIDAHX-CYHLAULCSA-N	RKDOFSJTBIDAHX
256	7-O-Acetylintermedine N-oxide	685132-59-6	C17H27NO7	Natural toxin	358.186	[M+H]+	5.51	CC(=O)O[C@@H]1CC[N+]2(O)CC=C(COC(=O)[C@](O)([C@H](C)O)C(C)C)[C@H]12	QWPMHHBRYYAMCN-KQKJURRQSA-N	QWPMHHBRYYAMCN
257	7-O-Acetyllycopsamine N-oxide	685132-58-5	C17H27NO7	Natural toxin	358.187	[M+H]+	5.57	CC(=O)O[C@@H]1CC[N+]2(O)CC=C(COC(=O)[C@](O)([C@@H](C)O)C(C)C)[C@H]12	QWPMHHBRYYAMCN-XZRMCTMKSA-N	QWPMHHBRYYAMCN
258	Echimidine	520-68-3	C20H31NO7	Natural toxin	398.217	[M+H]+	6.81	CC(C)(O)C(O)(C(=O)OCC1=CCN2CC[C@@H](OC(=O)\C(C)=C/C)[C@H]21)[C@H](C)O	HRSGCYGUWHGOPY-WWUAHEMZSA-N	HRSGCYGUWHGOPY
259	Echimidine N-oxide	41093-89-4	C20H31NO8	Natural toxin	414.212	[M+H]+	6.78	CC(C)(O)C(O)(C(=O)OCC1=CC[N+]2([O-])CC[C@@H](OC(=O)\C(C)=C/C)[C@@H]12)[C@H](C)O	KDJGEXAPDZNXSD-FIYUHPBMSA-N	KDJGEXAPDZNXSD
260	Echinatine	480-83-1	C15H25NO5	Natural toxin	300.181	[M+H]+	4.18	C[C@H](O)[C@@](O)(C(C)C)C(=O)OCC1=CCN2CC[C@H](O)[C@H]21	SFVVQRJOGUKCEG-DNVSUFBTSA-N	SFVVQRJOGUKCEG
261	Echinatine N-oxide	20267-93-0	C15H25NO6	Natural toxin	316.176	[M+H]+	4.52	C[C@H](O)[C@@](O)(C(C)C)C(=O)OCC1=CC[N+]2([O-])CC[C@H](O)[C@@H]12	DNAWGBOKUFFVMB-ZBEABRROSA-N	DNAWGBOKUFFVMB
262	Echiumine	633-16-9	C20H31NO6	Natural toxin	382.223	[M+H]+	8.22	C[C@H](O)C(O)(C(=O)OCC1=CCN2CC[C@@H](OC(=O)\C(C)=C/C)[C@H]21)C(C)C	MVWPTZQHBOWRTF-RBVBBVGKSA-N	MVWPTZQHBOWRTF
263	Echiumine N-oxide	685554-68-1	C20H31NO7	Natural toxin	398.217	[M+H]+	8.2	C[C@H](O)C(O)(C(=O)OCC1=CC[N+]2([O-])CC[C@@H](OC(=O)\C(C)=C/C)[C@@H]12)C(C)C	MTHHNSCIBYQVSB-OTAMKJDTSA-N	MTHHNSCIBYQVSB
264	Epi-Jacobine	N/A	C18H25NO6	Natural toxin	352.176	[M+H]+	5.43	C[C@]1(O)C(=O)OCC2=CCN3CC[C@@H](OC(=O)[C@]4(C[C@H]1C)O[C@@H]4C)[C@H]32	IAPHXJRHXBQDQJ-FQPKLTCISA-N	IAPHXJRHXBQDQJ
265	Epi-Jacobine N-oxide	N/A	C18H25NO7	Natural toxin	368.171	[M+H]+	5.59	C[C@]1(O)C(=O)OCC2=CC[N+]3([O-])CC[C@@H](OC(=O)[C@]4(C[C@H]1C)O[C@@H]4C)[C@@H]23	NKRQJWQYBNTAEV-BXBPNKMRSA-N	NKRQJWQYBNTAEV
266	Erucifoline	40158-95-0	C18H23NO6	Natural toxin	350.16	[M+H]+	3.44	O=C1OCC2=CCN3CC[C@@H](OC(=O)\C(C[C@@]4(O[C@@]14C)CO)=C/C)[C@H]32	NOQVBHHOUTTZGE-TZGXRXSYSA-N	NOQVBHHOUTTZGE
267	Europine	570-19-4	C16H27NO6	Natural toxin	330.192	[M+H]+	4.11	CO[C@H](C)[C@@](O)(C(=O)OCC1=CCN2CC[C@H](O)[C@H]21)C(C)(O)C	ZNEMYFCJOCCUJN-QZDOHJIMSA-N	ZNEMYFCJOCCUJN
268	Heliosupine	32728-78-2	C20H31NO7	Natural toxin	398.218	[M+H]+	6.91	CC(C)(O)[C@](O)(C(=O)OCC1=CCN2CC[C@H](OC(=O)\C(C)=C/C)[C@H]21)[C@@H](C)O	HRSGCYGUWHGOPY-BVQNJQPPSA-N	HRSGCYGUWHGOPY
269	Heliosupine N-oxide	31701-88-9	C20H31NO8	Natural toxin	414.213	[M+H]+	7.44	CC(C)(O)C(O)(C(=O)OCC1=CC[N+]2([O-])CC[C@H](OC(=O)\C(C)=C/C)[C@@H]12)[C@@H](C)O	KDJGEXAPDZNXSD-QQCQHYOBSA-N	KDJGEXAPDZNXSD
270	Heliotrine	303-33-3	C16H27NO5	Natural toxin	314.197	[M+H]+	5.46	CO[C@@H](C)[C@@](O)(C(=O)OCC1=CCN2CC[C@H](O)[C@H]21)C(C)C	LMFKRLGHEKVMNT-YYWXWVFPSA-N	LMFKRLGHEKVMNT
271	Heliotrine N-oxide	6209-65-0	C16H27NO6	Natural toxin	330.191	[M+H]+	5.75	CO[C@H](C)[C@@](O)(C(=O)OCC1=CC[N+]2([O-])CC[C@H](O)[C@@H]12)C(C)C	QSTHEUSPIBEICI-WRHXGLHUSA-N	QSTHEUSPIBEICI
272	Indicine	480-82-0	C15H25NO5	Natural toxin	300.181	[M+H]+	4.23	C[C@H](O)[C@@](O)(C(C)C)C(=O)OCC1=CCN2CC[C@@H](O)[C@H]21	SFVVQRJOGUKCEG-ZGFBFQLVSA-N	SFVVQRJOGUKCEG
273	Indicine N-oxide	41708-76-3	C15H25NO6	Natural toxin	316.176	[M+H]+	4.67	C[C@H](O)[C@](O)(C(C)C)C(=O)OCC1=CC[N+]2([O-])CC[C@@H](O)[C@@H]12	DNAWGBOKUFFVMB-PZIGJSDBSA-N	DNAWGBOKUFFVMB
274	Integerrimine N-oxide	85955-28-8	C18H25NO6	Natural toxin	352.176	[M+H]+	6.16	C[C@]1(O)C(=O)OCC2=CC[N+]3([O-])CC[C@@H](OC(=O)/C(C[C@H]1C)=C/C)[C@@H]23	PLGBHVNNYDZWGZ-NRTYDQPPSA-N	PLGBHVNNYDZWGZ
275	Intermedine	10285-06-0	C15H25NO5	Natural toxin	300.181	[M+H]+	4.11	C[C@@H](O)[C@@](O)(C(C)C)C(=O)OCC1=CCN2CC[C@@H](O)[C@H]21	SFVVQRJOGUKCEG-OPQSFPLASA-N	SFVVQRJOGUKCEG
276	Intermedine N-oxide	95462-14-9	C15H25NO6	Natural toxin	316.176	[M+H]+	4.65	C[C@@H](O)[C@@](O)(C(C)C)C(=O)OCC1=CC[N+]2([O-])CC[C@@H](O)[C@@H]12	DNAWGBOKUFFVMB-JXSDSIQZSA-N	DNAWGBOKUFFVMB
277	Jacobine	6870-67-3	C18H25NO6	Natural toxin	352.176	[M+H]+	3.95	C[C@]1(O)C(=O)OCC2=CCN3CC[C@@H](OC(=O)[C@@]4(C[C@H]1C)O[C@H]4C)[C@H]32	IAPHXJRHXBQDQJ-WKMWQDDRSA-N	IAPHXJRHXBQDQJ
278	Jacobine N-oxide	38710-25-7	C18H25NO7	Natural toxin	368.171	[M+H]+	4.23	C[C@]1(O)C(=O)OCC2=CC[N+]3([O-])CC[C@@H](OC(=O)[C@@]4(C[C@H]1C)O[C@H]4C)[C@@H]23	NKRQJWQYBNTAEV-SAJQNFQWSA-N	NKRQJWQYBNTAEV
279	Jacoline	480-76-2	C18H27NO7	Natural toxin	370.187	[M+H]+	3.07	C[C@]1(O)C(=O)OCC2=CCN3CC[C@@H](OC(=O)[C@](O)(C[C@H]1C)[C@H](O)C)[C@H]32	FMWJEBGSMAOQNN-YLFNNMARSA-N	FMWJEBGSMAOQNN
280	Jacoline N-oxide	1148039-73-9	C18H27NO8	Natural toxin	386.181	[M+H]+	3.39	C[C@]1(O)C(=O)OCC2=CC[N+]3([O-])CC[C@H](OC(=O)[C@](O)(C[C@H]1C)C(O)C)[C@H]23	GIQXQZKTWHFVAB-KKCVZGDVSA-N	GIQXQZKTWHFVAB
281	Jaconine	480-75-1	C18H26ClNO6	Natural toxin	388.153	[M+H]+	4.57	C[C@]1(O)C(=O)OCC2=CCN3CC[C@H](OC(=O)[C@](O)(C[C@H]1C)C(C)Cl)[C@@H]32	CKPJPJSVQMEGBC-NDTWOYRZSA-N	CKPJPJSVQMEGBC
282	Jaconine N-oxide	1148039-75-1	C18H26ClNO7	Natural toxin	404.148	[M+H]+	4.75	C[C@]1(O)C(=O)OCC2=CC[N+]3([O-])CC[C@@H](OC(=O)[C@](O)(C[C@H]1C)C(C)Cl)[C@@H]23	QVYOXJXCZNKVGZ-COINJEQNSA-N	QVYOXJXCZNKVGZ
283	Junceine	480-53-5	C18H27NO7	Natural toxin	370.187	[M+H]+	4.51	C[C@@]1(O)[C@H](C(=O)O[C@@H]2CCN3CC=C(COC(=O)[C@@]1(O)CO)[C@@H]32)C(C)C	AAVMGRPGPSSZBQ-FOOXYVKASA-N	AAVMGRPGPSSZBQ
284	Junceine N-oxide	2561473-97-8	C18H27NO8	Natural toxin	386.182	[M+H]+	5.02	C[C@@]1(O)[C@H](C(=O)O[C@@H]2CC[N+]3([O-])CC=C(COC(=O)[C@@]1(O)CO)[C@H]23)C(C)C	PDGVNRYHKKLONF-ICUBLQGZSA-N	PDGVNRYHKKLONF
285	Lasiocarpine	303-34-4	C21H33NO7	Natural toxin	412.233	[M+H]+	7.84	CO[C@H](C)C(O)(C(=O)OCC1=CCN2CC[C@H](OC(=O)\C(C)=C/C)[C@H]21)C(C)(C)O	QHOZSLCIKHUPSU-HUMLOKRTSA-N	QHOZSLCIKHUPSU
286	Lasiocarpine N-oxide	127-30-0	C21H33NO8	Natural toxin	428.228	[M+H]+	8.35	CO[C@H](C)C(O)(C(=O)OCC1=CC[N+]2([O-])CC[C@H](OC(=O)\C(C)=C/C)[C@@H]12)C(C)(C)O	AABILZKQMVKFHP-DRIAOSAASA-N	AABILZKQMVKFHP
287	Lycopsamine N-oxide	95462-15-0	C15H25NO6	Natural toxin	316.176	[M+H]+	4.74	C[C@H](O)[C@@](O)(C(C)C)C(=O)OCC1=CC[N+]2([O-])CC[C@@H](O)[C@@H]12	DNAWGBOKUFFVMB-FVZLBROTSA-N	DNAWGBOKUFFVMB
288	Merenskine	96657-94-2	C18H26ClNO6	Natural toxin	388.153	[M+H]+	4.55	C[C@]1(O)C(=O)OCC2=CCN3CC[C@@H](OC(=O)[C@@](O)(CCl)[C@H](C)[C@H]1C)[C@H]32	PQVSFJDPIWTHNX-FQPKLTCISA-N	PQVSFJDPIWTHNX
289	Merenskine N-oxide	96657-95-3	C18H26ClNO7	Natural toxin	404.148	[M+H]+	4.67	C[C@]1(O)C(=O)OCC2=CC[N+]3([O-])CC[C@@H](OC(=O)[C@@](O)(CCl)[C@H](C)[C@H]1C)[C@@H]23	UHJFDRHZOBLJTP-RYCCMMSXSA-N	UHJFDRHZOBLJTP
290	Merepoxine	115777-94-1	C18H25NO6	Natural toxin	352.176	[M+H]+	4.25	C[C@]1(O)C(=O)OCC2=CCN3CC[C@@H](OC(=O)[C@@]4(CO4)[C@H](C)[C@H]1C)[C@H]32	ACGPKIHTJATAMX-FQPKLTCISA-N	ACGPKIHTJATAMX
291	Merepoxine N-oxide	N/A	C18H25NO7	Natural toxin	368.171	[M+H]+	4.42	C[C@]1(O)C(=O)OCC2=CC[N+]3([O-])CC[C@@H](OC(=O)[C@@]4(CO4)[C@H](C)[C@H]1C)[C@@H]23	ASDAXOTYWQZBDR-BXBPNKMRSA-N	ASDAXOTYWQZBDR
292	Monocrotaline; Crotaline	315-22-0	C16H23NO6	Natural toxin	326.16	[M+H]+	3.01	C[C@]1(O)C(=O)OCC2=CCN3CC[C@@H](OC(=O)[C@H](C)[C@]1(O)C)[C@H]32	QVCMHGGNRFRMAD-XFGHUUIASA-N	QVCMHGGNRFRMAD
293	Otosenine	16958-29-5	C19H27NO7	Natural toxin	382.187	[M+H]+	5.26	CN1CC[C@H]2OC(=O)[C@@]3(C[C@@H](C)[C@@](C)(O)C(=O)OCC(=CC1)C2=O)O[C@H]3C	CZQLULNMKQAIQL-GFRIEMEDSA-N	CZQLULNMKQAIQL
294	Oxymatrine	16837-52-8	C15H24N2O2	Natural toxin	265.191	[M+H]+	3.55	[H][C@]12CCCN3(=O)CCC[C@]([H])([C@@]4([H])CCCC(=O)N4C1)[C@]23[H]	XVPBINOPNYFXID-LHDUFFHYSA-N	XVPBINOPNYFXID
295	Oxysophocarpine	26904-64-3	C15H22N2O2	Natural toxin	263.176	[M+H]+	3.31	[H][C@]12CCCN3(=O)CCC[C@]([H])([C@@]4([H])CC=CC(=O)N4C1)[C@]23[H]	QMGGMESMCJCABO-LHDUFFHYSA-N	QMGGMESMCJCABO
296	Platynecine N-oxide	N/A	C8H15NO3	Natural toxin	174.113	[M+H]+	1.23	[O-][N+]12CC[C@@H](O)[C@H]2[C@@H](CO)CC1	JKVRXULLSRIJAK-BYBOBHAWSA-N	JKVRXULLSRIJAK
297	Platyphylline	480-78-4	C18H27NO5	Natural toxin	338.197	[M+H]+	5.87	C[C@]1(O)C(=O)OC[C@H]2CCN3CC[C@@H](OC(=O)\C(C[C@H]1C)=C/C)[C@H]32	BTHCJHQOYFUIMG-REYNEDSXSA-N	BTHCJHQOYFUIMG
298	Platyphylline N-oxide	N/A	C18H27NO6	Natural toxin	354.192	[M+H]+	6.11	C[C@]1(O)C(=O)OC[C@H]2CC[N+]3([O-])CC[C@@H](OC(=O)\C(C[C@H]1C)=C/C)[C@@H]23	IZXSCPRWPYQTJH-QEAXFNSKSA-N	IZXSCPRWPYQTJH
299	Retrorsine	480-54-6	C18H25NO6	Natural toxin	352.176	[M+H]+	5.03	O[C@@]1(CO)C(=O)OCC2=CCN3CC[C@@H](OC(=O)\C(C[C@H]1C)=C/C)[C@H]32	BCJMNZRQJAVDLD-CQRYIUNCSA-N	BCJMNZRQJAVDLD
300	Retrorsine N-oxide	15503-86-3	C18H25NO7	Natural toxin	368.171	[M+H]+	5.12	[O-][N+]12CC[C@@H]3OC(=O)\C(C[C@@H](C)[C@](O)(CO)C(=O)OCC(=CC1)[C@@H]32)=C/C	IDIMIWQPUHURPV-ZTENZNBRSA-N	IDIMIWQPUHURPV
301	Riddelliine	23246-96-0	C18H23NO6	Natural toxin	350.16	[M+H]+	4.34	O[C@@]1(CO)C(=O)OCC2=CCN3CC[C@@H](OC(=O)\C(CC1=C)=C/C)[C@H]32	SVCNNZDUGWLODJ-RAYFHMIRSA-N	SVCNNZDUGWLODJ
302	Rinderine	6029-84-1	C15H25NO5	Natural toxin	300.181	[M+H]+	4.16	C[C@@H](O)[C@@](O)(C(C)C)C(=O)OCC1=CCN2CC[C@H](O)[C@H]21	SFVVQRJOGUKCEG-ZRQNBYAXSA-N	SFVVQRJOGUKCEG
303	Rinderine N-oxide	137821-16-0	C15H25NO6	Natural toxin	316.176	[M+H]+	4.46	C[C@@H](O)[C@@](O)(C(C)C)C(=O)OCC1=CC[N+]2([O-])CC[C@H](O)[C@@H]12	DNAWGBOKUFFVMB-ONKJOZRQSA-N	DNAWGBOKUFFVMB
304	Rosmarinine	520-65-0	C18H27NO6	Natural toxin	354.192	[M+H]+	5.59	C[C@]1(O)C(=O)OC[C@@H]2[C@H]3N(C[C@H]2O)CC[C@H]3OC(=O)\C(C[C@H]1C)=C/C	YEXVXKIMPBHRQR-VFQWDWSUSA-N	YEXVXKIMPBHRQR
305	Sceleratine	6190-25-6	C18H27NO7	Natural toxin	370.187	[M+H]+	3.22	C[C@]1(O)C(=O)OCC2=CCN3CC[C@@H](OC(=O)[C@@](O)(CO)[C@H](C)[C@H]1C)[C@H]32	KWEQCWXCFQWUQU-FQPKLTCISA-N	KWEQCWXCFQWUQU
306	Sceleratine N-oxide	103184-92-5	C18H27NO8	Natural toxin	386.182	[M+H]+	3.48	C[C@]1(O)C(=O)OCC2=CC[N+]3([O-])CC[C@@H](OC(=O)[C@@](O)(CO)[C@H](C)[C@H]1C)[C@@H]23	FEMZDTCUQKSHTJ-BXBPNKMRSA-N	FEMZDTCUQKSHTJ
307	Senecionine	130-01-8	C18H25NO5	Natural toxin	336.181	[M+H]+	6.01	C[C@]1(O)C(=O)OCC2=CCN3CC[C@@H](OC(=O)\C(C[C@H]1C)=C/C)[C@H]32	HKODIGSRFALUTA-JTLQZVBZSA-N	HKODIGSRFALUTA
308	Senecionine N-oxide	13268-67-2	C18H25NO6	Natural toxin	352.176	[M+H]+	6.2	C[C@]1(O)C(=O)OCC2=CC[N+]3([O-])CC[C@@H](OC(=O)\C(C[C@H]1C)=C/C)[C@@H]23	PLGBHVNNYDZWGZ-GPUZEBNTSA-N	PLGBHVNNYDZWGZ
309	Seneciphylline N-oxide	38710-26-8	C18H23NO6	Natural toxin	350.161	[M+H]+	5.5	C[C@]1(O)C(=O)OCC2=CC[N+]3([O-])CC[C@@H](OC(=O)\C(CC1=C)=C/C)[C@@H]23	COHUFMBRBUPZPA-TUSLHEEYSA-N	COHUFMBRBUPZPA
310	Senecivernine	72755-25-0	C18H25NO5	Natural toxin	336.181	[M+H]+	5.93	C[C@]1(O)C(=O)OCC2=CCN3CC[C@@H](OC(=O)C(=C)[C@H](C)[C@H]1C)[C@H]32	FLUOSFVUPTUYEX-QHOAOGIMSA-N	FLUOSFVUPTUYEX
311	Senecivernine N-oxide	101687-28-9	C18H25NO6	Natural toxin	352.176	[M+H]+	6.05	C[C@]1(O)C(=O)OCC2=CC[N+]3([O-])CC[C@H](OC(=O)C(=C)C(C)[C@H]1C)[C@H]23	GDDNFNQRHNCJAZ-BTWODKNQSA-N	GDDNFNQRHNCJAZ
312	Senkirkine; Renardine	2318-18-5	C19H27NO6	Natural toxin	366.192	[M+H]+	6.86	CN1CC[C@@H]2OC(=O)\C(=C/C)C[C@@H](C)[C@@](C)(O)C(=O)OCC(=CC1)C2=O	HPDHKHMHQGCNPE-LTSBASJBSA-N	HPDHKHMHQGCNPE
313	Sophocarpine	6483-15-4	C15H22N2O	Natural toxin	247.181	[M+H]+	2.98	O=C1C=CC[C@@H]2[C@H]3CCCN4CCC[C@@H](CN12)[C@@H]34	AAGFPTSOPGCENQ-JLNYLFASSA-N	AAGFPTSOPGCENQ
314	Sophoridine; Allomatrine	6882-68-4	C15H24N2O	Natural toxin	249.197	[M+H]+	3.09	O=C1CCC[C@@H]2[C@H]3CCCN4CCC[C@H](CN12)[C@@H]34	ZSBXGIUJOOQZMP-BHPKHCPMSA-N	ZSBXGIUJOOQZMP
315	Spartioidine N-oxide	121123-61-3	C18H23NO6	Natural toxin	350.16	[M+H]+	5.46	C[C@]1(O)C(=O)OCC2=CC[N+]3([O-])CC[C@@H](OC(=O)/C(CC1=C)=C/C)[C@@H]23	COHUFMBRBUPZPA-HPHFTHPTSA-N	COHUFMBRBUPZPA
316	Thesinine	488-02-8	C17H21NO3	Natural toxin	288.16	[M+H]+	5.97	O=C(\C=C\c1ccc(O)cc1)OC[C@@H]1CCN2CCC[C@@H]21	FQVNMXZPGWLUFZ-BNVCYRGBSA-N	FQVNMXZPGWLUFZ
317	Thesinine 4'-glucoside	460730-79-4	C23H31NO8	Natural toxin	450.213	[M+H]+	4.59	OC1C(OC(CO)C(O)C1O)Oc1ccc(/C=C/C(=O)OC[C@@H]2CCN3CCC[C@@H]32)cc1	VRWXOVDCMDXQDO-UNYUKRDCSA-N	VRWXOVDCMDXQDO
318	Trachelanthamine	14140-18-2	C15H27NO4	Natural toxin	286.202	[M+H]+	4.84	C[C@@H](O)[C@](O)(C(=O)OC[C@@H]1CCN2CCC[C@H]21)C(C)C	BWQSLRZZOVFVHJ-OSFYFWSMSA-N	BWQSLRZZOVFVHJ
319	Trachelanthamine N-oxide	510-19-0	C15H27NO5	Natural toxin	302.197	[M+H]+	5.07	C[C@@H](O)[C@](O)(C(=O)OC[C@@H]1CC[N+]2([O-])CCC[C@@H]12)C(C)C	DLNWZIVYKQXLTN-OVEUVTGNSA-N	DLNWZIVYKQXLTN
320	Trichodesmine	548-90-3	C18H27NO6	Natural toxin	354.192	[M+H]+	5.07	C[C@]1(O)C(=O)OCC2=CCN3CC[C@@H](OC(=O)[C@H](C(C)C)[C@@]1(C)O)[C@H]32	SOODLZHDDSGRKL-FOOXYVKASA-N	SOODLZHDDSGRKL
321	Trichodesmine N-oxide	55727-46-3	C18H27NO7	Natural toxin	370.187	[M+H]+	5.53	C[C@]1(O)C(=O)OCC2=CC[N+]3([O-])CC[C@@H](OC(=O)[C@H](C(C)C)[C@@]1(C)O)[C@@H]23	GHXSYXQURAMQQE-ICUBLQGZSA-N	GHXSYXQURAMQQE
322	Usaramine	15503-87-4	C18H25NO6	Natural toxin	352.176	[M+H]+	4.99	O[C@@]1(CO)C(=O)OCC2=CCN3CC[C@@H](OC(=O)/C(C[C@H]1C)=C/C)[C@H]32	BCJMNZRQJAVDLD-FXGRWVCYSA-N	BCJMNZRQJAVDLD
323	Usaramine N-oxide	117020-54-9	C18H25NO7	Natural toxin	368.171	[M+H]+	5.14	[O-][N+]12CC[C@H]3OC(=O)/C(C[C@@H](C)[C@](O)(CO)C(=O)OCC(=CC1)[C@H]32)=C/C	IDIMIWQPUHURPV-BEPQMMTDSA-N	IDIMIWQPUHURPV
324	Rosmarinine N-oxide	149415-56-5	C18H27NO7	Natural toxin	370.186	[M+H]+	5.71	C[C@]1(O)C(=O)OC[C@@H]2[C@@H]3[C@@H](CC[N+]3([O-])C[C@H]2O)OC(=O)\C(C[C@H]1C)=C/C	QTCRXZRCLRRRCO-LVBFENQHSA-N	QTCRXZRCLRRRCO
325	Monocrotaline 12,13 acetal	N/A	C17H23NO6	Natural toxin	338.16	[M+H]+	6.1	C[C@]12OCO[C@]2(C)[C@@H](C)C(=O)O[C@@H]2CCN3CC=C(COC1=O)[C@@H]32	QHOOOTIFRLZXNC-CNKAJHMSSA-N	QHOOOTIFRLZXNC
326	Lycopsamine	10285-07-1	C15H25NO5	Natural toxin	300.181	[M+H]+	4.21	C[C@H](O)[C@@](O)(C(C)C)C(=O)OCC1=CCN2CC[C@@H](O)[C@H]21	SFVVQRJOGUKCEG-ZGFBFQLVSA-N	SFVVQRJOGUKCEG
327	Aflatoxin B1	1162-65-8	C17H12O6	Natural toxin	313.071	[M+H]+	8.77	[H][C@]12OC=C[C@@]1([H])C1=C(O2)C=C(OC)C2=C1OC(=O)C1=C2CCC1=O	OQIQSTLJSLGHID-WNWIJWBNSA-N	OQIQSTLJSLGHID
328	Aflatoxin G1	1165-39-5	C17H12O7	Natural toxin	329.066	[M+H]+	8.07	[H][C@]12OC=C[C@@]1([H])C1=C3OC(=O)C4=C(CCOC4=O)C3=C(OC)C=C1O2	XWIYFDMXXLINPU-WNWIJWBNSA-N	XWIYFDMXXLINPU
329	Aflatoxin G2	7241-98-7	C17H14O7	Natural toxin	331.081	[M+H]+	7.65	[H][C@]12OCC[C@@]1([H])C1=C3OC(=O)C4=C(CCOC4=O)C3=C(OC)C=C1O2	WPCVRWVBBXIRMA-WNWIJWBNSA-N	WPCVRWVBBXIRMA
330	Ochratoxin A	303-47-9	C20H18ClNO6	Natural toxin	404.09	[M+H]+	11.78	C[C@@H]1CC2=C(C(=O)O1)C(O)=C(C=C2Cl)C(=O)N[C@@H](CC1=CC=CC=C1)C(O)=O	RWQKHEORZBHNRI-BMIGLBTASA-N	RWQKHEORZBHNRI
331	Aflatoxin B2	7220-81-7	C17H14O6	Natural toxin	315.086	[M+H]+	8.42	COC1=C2C3=C(C(=O)CC3)C(=O)OC2=C2[C@@H]3CCO[C@@H]3OC2=C1	WWSYXEZEXMQWHT-WNWIJWBNSA-N	WWSYXEZEXMQWHT
332	13-Hydroxylupanine	15358-48-2	C15H24N2O2	Natural toxin	265.191	[M+H]+	3.54	OC1CCN2CC3CC(CN4C3CCCC4=O)C2C1	JVYKIBAJVKEZSQ-UHFFFAOYSA-N	JVYKIBAJVKEZSQ
333	Angustifoline; Jamaicensine	550-43-6	C14H22N2O	Natural toxin	235.217	[M+H]+	3.75	[H][C@@]1(CC=C)NC[C@@]2([H])C[C@@]1([H])CN1C(=O)CCC[C@]21[H]	VTIPIBIDDZPDAV-MROQNXINSA-N	VTIPIBIDDZPDAV
334	trans-13a-Cinnamoyloxylupanine	5835-04-1	C24H30N2O3	Natural toxin	395.233	[M+H]+	7.77	C1C[C@@H]2[C@H]3C[C@@H](CN2C(=O)C1)[C@@H]4C[C@H](CCN4C3)OC(=O)/C=C/C5=CC=CC=C5	PUFYZCKVLOYPHL-MFYPYBFPSA-N	PUFYZCKVLOYPHL
335	Epilupinine	486-71-5	C10H19NO	Natural toxin	170.154	[M+H]+	2.31	OC[C@H]1CCCN2CCCC[C@H]12	HDVAWXXJVMJBAR-NXEZZACHSA-N	HDVAWXXJVMJBAR
336	Sparteine	90-39-1	C15H26N2	Natural toxin	235.217	[M+H]+	3.75	[H][C@]12CN3CCCC[C@@]3([H])[C@]([H])(CN3CCCC[C@]13[H])C2	SLRCCWJSBJZJBV-ZQDZILKHSA-N	SLRCCWJSBJZJBV
337	Lupinine	486-70-4	C10H19NO	Natural toxin	170.154	[M+H]+	2.3	OC[C@@H]1CCCN2CCCC[C@H]12	HDVAWXXJVMJBAR-VHSXEESVSA-N	HDVAWXXJVMJBAR
338	Isolupanine	486-87-3	C15H24N2O	Natural toxin	249.196	[M+H]+	3	O=C1CCC[C@@H]2[C@H]3C[C@@H](CN12)[C@H]1CCCCN1C3	JYIJIIVLEOETIQ-IGQOVBAYSA-N	JYIJIIVLEOETIQ
339	Thermopsine	486-90-8	C15H20N2O	Natural toxin	245.165	[M+H]+	2.42	O=C1C=CC=C2[C@@H]3C[C@H](CN12)[C@@H]1CCCCN1C3	FQEQMASDZFXSJI-UPJWGTAASA-N	FQEQMASDZFXSJI
340	Multiflorine	529-80-6	C15H22N2O	Natural toxin	247.181	[M+H]+	2.97	[H][C@@]12CN3CCCC[C@@]3([H])[C@]([H])(CN3C=CC(=O)C[C@]13[H])C2	HQSKZPOVBDNEGN-MYZSUADSSA-N	HQSKZPOVBDNEGN
341	Albine	53915-26-7	C14H20N2O	Natural toxin	233.165	[M+H]+	3.16	[H][C@]12CN[C@]([H])(CC=C)[C@@]([H])(C1)[C@@]1([H])CC(=O)C=CN1C2	QJVOZXGJOGJKPT-FMKGYKFTSA-N	QJVOZXGJOGJKPT
342	Methylcytisine	486-86-2	C12H16N2O	Natural toxin	205.134	[M+H]+	1.8	[H][C@@]12CN(C)C[C@@]([H])(C1)C1=CC=CC(=O)N1C2	CULUKMPMGVXCEI-VHSXEESVSA-N	CULUKMPMGVXCEI
343	Cytisine	485-35-8	C11H14N2O	Natural toxin	191.118	[M+H]+	1.96	O=C1C=CC=C2[C@H]3CNC[C@H](C3)CN12	ANJTVLIZGCUXLD-DTWKUNHWSA-N	ANJTVLIZGCUXLD
344	Lupanine	550-90-3	C15H24N2O	Natural toxin	249.196	[M+H]+	3	[H][C@]12CN3C(=O)CCC[C@]3([H])[C@]([H])(CN3CCCC[C@@]13[H])C2	JYIJIIVLEOETIQ-XDQVBPFNSA-N	JYIJIIVLEOETIQ
345	Anagyrine	486-89-5	C15H20N2O	Natural toxin	245.165	[M+H]+	2.43	[H][C@@]12CN3CCCC[C@]3([H])[C@@]([H])(CN3C(=O)C=CC=C13)C2	FQEQMASDZFXSJI-JHJVBQTASA-N	FQEQMASDZFXSJI
346	Altenuene	29752-43-0	C15H16O6	Natural toxin	293.102	[M+H]+	8.73	COC1=CC2=C(C(=O)O[C@@]3(C)C[C@H](O)[C@@H](O)C=C23)C(O)=C1	MMHTXEATDNFMMY-WBIUFABUSA-N	MMHTXEATDNFMMY
347	Baptifoline	732-50-3	C15H20N2O2	Natural toxin	261.16	[M+H]+	2.01	[H][C@@]12CN3CC[C@@H](O)C[C@]3([H])[C@@]([H])(CN3C(=O)C=CC=C13)C2	AOOCSKCGZYCEJX-HKUMRIAESA-N	AOOCSKCGZYCEJX
348	Cucurbitacin Q	99530-82-2	C32H48O8	Natural toxin	583.325	[M+Na]+	11.16	CC(=O)OC(C)(C)/C=C/C(=O)[C@@](C)([C@H]1[C@@H](C[C@@]2([C@@]1(CC(=O)[C@@]3([C@H]2CC=C4[C@H]3C[C@H]([C@H](C4(C)C)O)O)C)C)C)O)O	LMJMTWXDWFWZHV-CWJYERATSA-N	LMJMTWXDWFWZHV
349	Citrinin	518-75-2	C13H14O5	Natural toxin	251.092	[M+H]+	9.72	C[C@H]1OC=C2C(O)=C(C(O)=O)C(=O)C(C)=C2[C@@H]1C	CQIUKKVOEOPUDV-IYSWYEEDSA-N	CQIUKKVOEOPUDV
350	Deepoxy-deoxynivalenol	88054-24-4	C15H20O5	Natural toxin	281.139	[M+H]+	5.85	[H][C@@]1(O)C[C@@]2(C)C(=C)[C@]1([H])O[C@]1([H])C=C(C)C(=O)[C@@]([H])(O)[C@]21CO	ZACLXWTWERGCLX-MDUHGFIHSA-N	ZACLXWTWERGCLX
351	Mycophenolic acid	24280-93-1	C17H20O6	Natural toxin	321.134	[M+H]+	10.81	COC1=C(C)C2=C(C(=O)OC2)C(O)=C1C\C=C(/C)CCC(O)=O	HPNSFSBZBAHARI-RUDMXATFSA-N	HPNSFSBZBAHARI
352	Sterigmatocystin	10048-13-2	C18H12O6	Natural toxin	325.071	[M+H]+	11.88	COC1=C2C(=O)C3=C(O)C=CC=C3OC2=C2C3C=COC3OC2=C1	UTSVPXMQSFGQTM-UHFFFAOYSA-N	UTSVPXMQSFGQTM
353	Zearalanone	5975-78-0	C18H24O5	Natural toxin/Drug	321.134	[M+H]+	10.81	C[C@H]1CCCC(=O)CCCCCC2=CC(O)=CC(O)=C2C(=O)O1	APJDQUGPCJRQRJ-LBPRGKRZSA-N	APJDQUGPCJRQRJ
354	Fusarenon-X	23255-69-8	C17H22O8	Natural toxin	355.139	[M+H]+	5.75	CC(=O)O[C@@H]1[C@@H](O)C2OC3C=C(C)C(=O)C(O)[C@@]3(CO)[C@]1(C)[C@]21CO1	XGCUCFKWVIWWNW-ASESAZNFSA-N	XGCUCFKWVIWWNW
355	Mycotoxin T-2	21259-20-1	C24H34O9	Natural toxin	484.255	[M+NH4]+	11.23	[H][C@@]12O[C@]3([H])C=C(C)[C@H](C[C@]3(COC(C)=O)[C@@](C)([C@H](OC(C)=O)[C@H]1O)[C@]21CO1)OC(=O)CC(C)C	BXFOFFBJRFZBQZ-QYWOHJEZSA-N	BXFOFFBJRFZBQZ
356	β-Zearalanol; Taleranol	42422-68-4	C18H26O5	Natural toxin/Drug	323.185	[M+H]+	10.38	C[C@H]1CCC[C@@H](O)CCCCCC2=CC(O)=CC(O)=C2C(=O)O1	DWTTZBARDOXEAM-JSGCOSHPSA-N	DWTTZBARDOXEAM
357	Zearalenone	17924-92-4	C18H22O5	Natural toxin/Drug	319.154	[M+H]+	11.62	C[C@H]1CCCC(=O)CCC\C=C\C2=C(C(O)=CC(O)=C2)C(=O)O1	MBMQEIFVQACCCH-QBODLPLBSA-N	MBMQEIFVQACCCH
358	α-Zearalanol; Zeranol	26538-44-3	C18H26O5	Natural toxin/Drug	323.186	[M+H]+	10.39	C[C@H]1CCC[C@H](O)CCCCCC2=C(C(O)=CC(O)=C2)C(=O)O1	DWTTZBARDOXEAM-GXTWGEPZSA-N	DWTTZBARDOXEAM
359	β-Zearalenol	71030-11-0	C18H24O5	Natural toxin/Drug	321.17	[M+H]+	11.48	C[C@H]1CCC[C@@H](O)CCC\C=C\C2=C(C(O)=CC(O)=C2)C(=O)O1	FPQFYIAXQDXNOR-PMRAARRBSA-N	FPQFYIAXQDXNOR
360	Roquefortine C	58735-64-1	C22H23N5O2	Natural toxin	390.193	[M+H]+	10	[H][C@@]12C[C@]3(C4=CC=CC=C4N[C@@]3([H])N1C(=O)\C(NC2=O)=C/C1=CNC=N1)C(C)(C)C=C	SPWSUFUPTSJWNG-JJUKSXGLSA-N	SPWSUFUPTSJWNG
361	α-Zearalenol	36455-72-8	C18H24O5	Natural toxin/Drug	321.17	[M+H]+	11.48	C[C@H]1CCC[C@H](O)CCC\C=C\C2=CC(O)=CC(O)=C2C(=O)O1	FPQFYIAXQDXNOR-QDKLYSGJSA-N	FPQFYIAXQDXNOR
362	Cyclopiazonic acid	18172-33-3	C20H20N2O3	Natural toxin	337.155	[M+H]+	12.5	[H][C@@]12CC3=C4C(NC=C4[C@]1([H])[C@]1([H])N(C(=O)C(C(C)=O)=C1O)C2(C)C)=CC=C3	SZINUGQCTHLQAZ-DQYPLSBCSA-N	SZINUGQCTHLQAZ
363	Diacetoxyscirpenol	2270-40-8	C19H26O7	Natural toxin	384.202	[M+NH4]+	9.16	[H][C@@]12O[C@]3([H])C=C(C)CC[C@]3(COC(C)=O)[C@@](C)([C@H](OC(C)=O)[C@H]1O)[C@]21CO1	AUGQEEXBDZWUJY-NMAPUUFXSA-N	AUGQEEXBDZWUJY
364	Deoxynivalenol	51481-10-8	C15H20O6	Natural toxin	297.133	[M+H]+	4.52	[H][C@@]12O[C@]3([H])C=C(C)C(=O)[C@@H](O)[C@]3(CO)[C@@](C)(C[C@H]1O)[C@]21CO1	LINOMUASTDIRTM-QGRHZQQGSA-N	LINOMUASTDIRTM
365	15-Acetyldeoxynivalenol	88337-96-6	C17H22O7	Natural toxin	339.144	[M+H]+	7.03	[H][C@@]12O[C@]3([H])C=C(C)C(=O)[C@@H](O)[C@]3(COC(C)=O)[C@@](C)(C[C@H]1O)[C@]21CO1	IDGRYIRJIFKTAN-HTJQZXIKSA-N	IDGRYIRJIFKTAN
366	Fumonisin B1	116355-83-0	C34H59NO15	Natural toxin	722.396	[M+H]+	10.69	CCCC[C@@H](C)[C@@H](OC(=O)C[C@@H](CC(O)=O)C(O)=O)[C@H](C[C@@H](C)C[C@H](O)CCCC[C@@H](O)C[C@H](O)[C@H](C)N)OC(=O)C[C@@H](CC(O)=O)C(O)=O	UVBUBMSSQKOIBE-DSLOAKGESA-N	UVBUBMSSQKOIBE
367	Fumonisin B2	116355-84-1	C34H59NO14	Natural toxin	706.401	[M+H]+	11.99	CCCC[C@@H](C)[C@@H](OC(=O)C[C@@H](CC(O)=O)C(O)=O)[C@H](C[C@@H](C)CCCCCC[C@@H](O)C[C@H](O)[C@H](C)N)OC(=O)C[C@@H](CC(O)=O)C(O)=O	UXDPXZQHTDAXOZ-STOIETHLSA-N	UXDPXZQHTDAXOZ
368	Fumonisin B3	136379-59-4	C34H59NO14	Natural toxin	706.401	[M+H]+	11.99	CCCC[C@@H](C)[C@@H](OC(=O)CC(CC(O)=O)C(O)=O)[C@H](C[C@@H](C)C[C@H](O)CCCCCC[C@@H](O)[C@H](C)N)OC(=O)CC(CC(O)=O)C(O)=O	CPCRJSQNWHCGOP-KUHXKYQKSA-N	CPCRJSQNWHCGOP
369	Lovastatin; Mevinolin	75330-75-5	C24H36O5	Natural toxin/Drug	405.264	[M+H]+	13.87	[H][C@]12[C@H](C[C@@H](C)C=C1C=C[C@H](C)[C@@H]2CC[C@@H]1C[C@@H](O)CC(=O)O1)OC(=O)[C@@H](C)CC	PCZOHLXUXFIOCF-BXMDZJJMSA-N	PCZOHLXUXFIOCF
370	Penicillic acid	90-65-3	C8H10O4	Natural toxin/Drug	171.065	[M+H]+	5.78	COC(=CC(O)=O)C(=O)C(C)=C	VOUGEZYPVGAPBB-UHFFFAOYSA-N	VOUGEZYPVGAPBB
371	3-Acetyldeoxynivalenol	50722-38-8	C17H22O7	Natural toxin	339.144	[M+H]+	7.03	[H][C@@]12O[C@]3([H])C=C(C)C(=O)[C@@H](O)[C@]3(CO)[C@@](C)(C[C@H]1OC(C)=O)[C@]21CO1	ADFIQZBYNGPCGY-HTJQZXIKSA-N	ADFIQZBYNGPCGY
372	HT-2 Toxin	26934-87-2	C22H32O8	Natural toxin	442.244	[M+NH4]+	10.44	[H][C@@]12O[C@]3([H])C=C(C)[C@H](C[C@]3(COC(C)=O)[C@@](C)([C@H](O)[C@H]1O)[C@]21CO1)OC(=O)CC(C)C	PNKLMTPXERFKEN-MLXHEQMXSA-N	PNKLMTPXERFKEN
373	Alternariol	641-38-3	C14H10O5	Natural toxin	259.06	[M+H]+	9.91	CC1=CC(O)=CC2=C1C1=C(C(=O)O2)C(O)=CC(O)=C1	CEBXXEKPIIDJHL-UHFFFAOYSA-N	CEBXXEKPIIDJHL
374	Alternariol monomethyl ether; Djalonensone	23452-05-3	C15H12O5	Natural toxin	273.076	[M+H]+	11.98	COC1=CC2=C(C(O)=C1)C(=O)OC1=C2C(C)=CC(O)=C1	LCSDQFNUYFTXMT-UHFFFAOYSA-N	LCSDQFNUYFTXMT
375	Beauvericin	26048-05-5	C45H57N3O9	Natural toxin	801.443	[M+NH4]+	14.41	[H][C@@]1(OC(=O)[C@H](CC2=CC=CC=C2)N(C)C(=O)[C@H](OC(=O)[C@]([H])(CC2=CC=CC=C2)N(C)C(=O)[C@H](OC(=O)[C@H](CC2=CC=CC=C2)N(C)C1=O)C(C)C)C(C)C)C(C)C	GYSCAQFHASJXRS-FFCOJMSVSA-N	GYSCAQFHASJXRS
376	Enniatin A1	4530-21-6	C35H61N3O9	Natural toxin	685.474	[M+NH4]+	14.58	[H][C@@]1([C@@H](C)CC)N(C)C(=O)[C@H](OC(=O)[C@H](C(C)C)N(C)C(=O)[C@H](OC(=O)[C@]([H])([C@@H](C)CC)N(C)C(=O)[C@H](OC1=O)C(C)C)C(C)C)C(C)C	OWUREPXBPJFMOK-CIRFPNLUSA-N	OWUREPXBPJFMOK
377	Tentoxin	28540-82-1	C22H30N4O4	Natural toxin	415.234	[M+H]+	10.67	CC(C)C[C@@H]1NC(=O)[C@H](C)N(C)C(=O)CNC(=O)\C(=C\C2=CC=CC=C2)N(C)C1=O	SIIRBDOFKDACOK-LFXZBHHUSA-N	SIIRBDOFKDACOK
378	Tenuazonic acid	610-88-8	C10H15NO3	Natural toxin	198.112	[M+H]+	9.07	[H][C@]1(NC(=O)C(C(C)=O)=C1O)[C@@H](C)CC	CEIZFXOZIQNICU-XNCJUZBTSA-N	CEIZFXOZIQNICU
379	Enniatin A	2503-13-1	C36H63N3O9	Natural toxin	699.49	[M+NH4]+	14.8	[H][C@@]1(OC(=O)[C@]([H])([C@@H](C)CC)N(C)C(=O)[C@H](OC(=O)C([C@@H](C)CC)N(C)C(=O)[C@H](OC(=O)[C@]([H])([C@@H](C)CC)N(C)C1=O)C(C)C)C(C)C)C(C)C	TWHBYJSVDCWICV-LIOIOPIISA-N	TWHBYJSVDCWICV
380	Enniatin B	917-13-5	C33H57N3O9	Natural toxin	657.443	[M+NH4]+	14.1	[H][C@@]1(OC(=O)[C@H](C(C)C)N(C)C(=O)[C@H](OC(=O)[C@H](C(C)C)N(C)C(=O)[C@H](OC(=O)[C@H](C(C)C)N(C)C1=O)C(C)C)C(C)C)C(C)C	MIZMDSVSLSIMSC-VYLWARHZSA-N	MIZMDSVSLSIMSC
381	Enniatin B1	19914-20-6	C34H59N3O9	Natural toxin	671.459	[M+NH4]+	14.36	[H][C@@]1([C@@H](C)CC)N(C)C(=O)[C@H](OC(=O)[C@H](C(C)C)N(C)C(=O)[C@H](OC(=O)[C@H](C(C)C)N(C)C(=O)[C@H](OC1=O)C(C)C)C(C)C)C(C)C	UQCSETXJXJTMKO-UMURLBKASA-N	UQCSETXJXJTMKO
382	Vicine	152-93-2	C10H16N4O7	Natural toxin	305.11	[M+H]+	1.07	NC1=C(O[C@@H]2O[C@H](CO)[C@@H](O)[C@H](O)[C@H]2O)C(O)=NC(=N)N1	KGNGTSCIQCLKEH-SYCVNHKBSA-N	KGNGTSCIQCLKEH
383	Halostachine	6589-55-5	C9H13NO	Natural toxin/Drug	152.107	[M+H]+	1.91	CNCC(O)C1=CC=CC=C1	ZCTYHONEGJTYQV-UHFFFAOYSA-N	ZCTYHONEGJTYQV
384	Ephedrine	299-42-3	C10H15NO	Natural toxin/Drug	166.123	[M+H]+	3.41	CN[C@@H](C)[C@H](O)C1=CC=CC=C1	KWGRBVOPPLSCSI-WPRPVWTQSA-N	KWGRBVOPPLSCSI
385	Yohimbine	146-48-5	C21H26N2O3	Natural toxin/Drug	355.202	[M+H]+	6.84	[H][C@@]12CC[C@H](O)[C@H](C(=O)OC)[C@@]1([H])C[C@]1([H])N(CCC3=C1NC1=C3C=CC=C1)C2	BLGXFZZNTVWLAY-SCYLSFHTSA-N	BLGXFZZNTVWLAY
386	Vincamine	1617-90-9	C21H26N2O3	Natural toxin/Drug	355.202	[M+H]+	6.84	CC[C@@]12CCCN3CCC4=C([C@H]13)N(C1=C4C=CC=C1)[C@](O)(C2)C(=O)OC	RXPRRQLKFXBCSJ-GIVPXCGWSA-N	RXPRRQLKFXBCSJ
387	Pilocarpine	92-13-7	C11H16N2O2	Natural toxin/Drug	209.129	[M+H]+	2.81	CC[C@H]1[C@@H](CC2=CN=CN2C)COC1=O	QCHFTSOMWOSFHM-WPRPVWTQSA-N	QCHFTSOMWOSFHM
388	Phenethylamine (PEA)	64-04-0	C8H11N	Natural toxin	122.097	[M+H]+	3.52	NCCC1=CC=CC=C1	BHHGXPLMPWCGHP-UHFFFAOYSA-N	BHHGXPLMPWCGHP
389	Caffeine	58-08-2	C8H10N4O2	Natural toxin/Drug	195.088	[M+H]+	5.17	CN1C=NC2=C1C(=O)N(C)C(=O)N2C	RYYVLZVUVIJVGH-UHFFFAOYSA-N	RYYVLZVUVIJVGH
390	Hordenine	539-15-1	C10H15NO	Natural toxin	166.123	[M+H]+	3.43	CN(C)CCC1=CC=C(O)C=C1	KUBCEEMXQZUPDQ-UHFFFAOYSA-N	KUBCEEMXQZUPDQ
391	DL-Kavain	3155-48-4	C14H14O3	Natural toxin/Drug	231.102	[M+H]+	10.38	COC1=CC(=O)OC(C1)\C=C\C1=CC=CC=C1	XEAQIWGXBXCYFX-BQYQJAHWSA-N	XEAQIWGXBXCYFX
392	7-Deoxy-cylindrospermopsin	344941-42-0	C15H21N5O6S	Natural toxin	400.129	[M+H]+	3.02	[H][C@@]12CN=C3N[C@@]([H])(CC4=CC(=O)NC(=O)N4)C[C@@]([H])(C[C@]([H])(OS(O)(=O)=O)[C@@H]1C)N23	UQRKOHUZCZBNCN-GATYQTQLSA-N	UQRKOHUZCZBNCN
393	7-Epi-Cylindrospermopsin	265652-18-4	C15H21N5O7S	Natural toxin	416.124	[M+H]+	2.18	[H][C@@]12CNC3=N[C@]([H])(C[C@@]([H])(C[C@H](OS(O)(=O)=O)[C@@H]1C)N23)[C@H](O)C1=CC(=O)NC(=O)N1	LHJPHMKIGRLKDR-YUQKHPEDSA-N	LHJPHMKIGRLKDR
394	Anatoxin A	64285-06-9	C10H15NO	Natural toxin	166.123	[M+H]+	2.8	[H][C@@]12CC[C@@]([H])(N1)C(=CCC2)C(C)=O	SGNXVBOIDPPRJJ-PSASIEDQSA-N	SGNXVBOIDPPRJJ
395	Cylindrospermopsin	143545-90-8	C15H21N5O7S	Natural toxin	416.124	[M+H]+	2.18	[H][C@@]12CNC3=N[C@]([H])(C[C@@]([H])(C[C@H](OS(O)(=O)=O)[C@@H]1C)N23)[C@@H](O)C1=CC(=O)NC(=O)N1	LHJPHMKIGRLKDR-VDPNAHCISA-N	LHJPHMKIGRLKDR
396	Homoanatoxin A	142926-86-1	C11H17NO	Natural toxin	180.138	[M+H]+	3.89	[H][C@@]12CC[C@@]([H])(N1)C(=CCC2)C(=O)CC	VVMQRZZXKNDPOT-PSASIEDQSA-N	VVMQRZZXKNDPOT
397	Cocaine	50-36-2	C17H21NO4	Natural toxin	304.154	[M+H]+	6.54	COC(=O)[C@@H]1[C@H]2CC[C@@H](C[C@@H]1OC(=O)C1=CC=CC=C1)N2C	ZPUCINDJVBIVPJ-LJISPDSOSA-N	ZPUCINDJVBIVPJ
398	Benzoylecgonine	519-09-5	C16H19NO4	Natural toxin	290.139	[M+H]+	5.96	CN1[C@H]2CC[C@@H]1[C@H]([C@H](C2)OC(=O)C1=CC=CC=C1)C(O)=O	GVGYEFKIHJTNQZ-RFQIPJPRSA-N	GVGYEFKIHJTNQZ
399	11-Hydroxytetrahydrocannabinol	36557-05-8	C21H30O3	Natural toxin/Drug	331.227	[M+H]+	13.93	[H][C@@]12C=C(CO)CC[C@@]1([H])C(C)(C)OC1=CC(CCCCC)=CC(O)=C21	YCBKSSAWEUDACY-IAGOWNOFSA-N	YCBKSSAWEUDACY
400	Tetrahydrocannabinol (THC)	1972-08-3	C21H30O2	Natural toxin/Drug	315.232	[M+H]+	15.07	[H][C@@]12C=C(C)CC[C@@]1([H])C(C)(C)OC1=CC(CCCCC)=CC(O)=C21	CYQFCXCEBYINGO-IAGOWNOFSA-N	CYQFCXCEBYINGO
401	6-Monoacetylmorphine	2784-73-8	C19H21NO4	Natural toxin	328.155	[M+H]+	4.07	[H][C@@]12OC3=C(O)C=CC4=C3[C@@]11CCN(C)[C@H](C4)[C@]1([H])C=C[C@@H]2OC(C)=O	JJGYGPZNTOPXGV-SSTWWWIQSA-N	JJGYGPZNTOPXGV
402	11-Nor-9-carboxy-delta-9-tetrahydrocannabinol	64280-14-4	C21H28O4	Natural toxin/Drug	345.206	[M+H]+	14.16	[H][C@@]12CCC(=C[C@@]1([H])C1=C(O)C=C(CCCCC)C=C1OC2(C)C)C(O)=O	YOVRGSHRZRJTLZ-HZPDHXFCSA-N	YOVRGSHRZRJTLZ
403	Domoic acid	14277-97-5	C15H21NO6	Natural toxin	312.144	[M+H]+	5.59	C[C@H](\C=C\C=C(\C)[C@H]1CN[C@@H]([C@H]1CC(O)=O)C(O)=O)C(O)=O	VZFRNCSOCOPNDB-AOKDLOFSSA-N	VZFRNCSOCOPNDB
404	Azaspiracid 1	214899-21-5	C47H71NO12	Natural toxin	842.504	[M+H]+	13.94	[H][C@]1(C[C@@]2([H])O[C@@]3(CC[C@]4(CC=C[C@H](O4)\C=C\CCC(O)=O)O3)[C@H](C)C[C@@]2([H])O1)[C@@H](O)[C@]1(O)O[C@@H]([C@@H](C)C[C@H]1C)C(=C)C[C@@]12C[C@@H](C)C[C@@]([H])(O1)[C@@]1([H])O[C@]3(C[C@@]1([H])O2)NC[C@H](C)C[C@@H]3C	BVZWTQCTAVYACS-KVMDXSSSSA-N	BVZWTQCTAVYACS
405	Azaspiracid 2	265996-92-7	C48H73NO12	Natural toxin	856.522	[M+H]+	14.13	[H][C@@]1(C[C@]2([H])O[C@@]3(CC[C@]4(O3)O[C@@H](CC(C)=C4)\C=C\CCC(O)=O)[C@@H](C)C[C@]2([H])O1)[C@H](O)[C@]1(O)O[C@@H]([C@@H](C)C[C@H]1C)C(=C)C[C@@]12C[C@H](C)C[C@@H](O1)[C@]1([H])O[C@@]3(C[C@]1([H])O2)NC[C@@H](C)C[C@H]3C	HTORKLPLHJXOOZ-HHEBHBEISA-N	HTORKLPLHJXOOZ
406	Azaspiracid 3	265996-93-8	C46H69NO12	Natural toxin	828.49	[M+H]+	13.63	[H][C@@]1(C[C@]2([H])O[C@@]3(CC[C@]4(O3)O[C@@H](CC=C4)\C=C\CCC(O)=O)[C@@H](C)C[C@]2([H])O1)[C@H](O)[C@@]1(O)CC[C@H](C)[C@]([H])(O1)C(=C)C[C@@]12C[C@H](C)C[C@@]([H])(O1)[C@]1([H])O[C@@]3(C[C@]1([H])O2)NC[C@@H](C)C[C@H]3C	CWFCYVRIWJMEIN-DGHINLKVSA-N	CWFCYVRIWJMEIN
407	Brevetoxin Pb Tx-9	155751-73-8	C50H74O14	Natural toxin	899.516	[M+H]+	14.28	[H][C@]12C[C@@]3([H])O[C@H](CC(C)CO)C[C@H](O)[C@]3(C)O[C@]1([H])C[C@]1([H])O[C@]3([H])C[C@]4(C)O[C@]5(C)CC[C@]6([H])O[C@]7([H])C[C@]8(C)O[C@]9([H])C(C)=CC(=O)O[C@@]9([H])C[C@@]8([H])O[C@@]7([H])C[C@@H](C)[C@@]6([H])O[C@@]5([H])C[C@@]4([H])O[C@@]3(C)C\C=C/[C@@]1([H])O2	TYTPQOUGGMEUNY-PBLZWFDCNA-N	TYTPQOUGGMEUNY
408	13,19-Didesmethyl spirolide C	N/A	C41H59NO7	Natural toxin	678.437	[M+H]+	8.36	C[C@H]1CN=C2CCCC(=C)C[C@@H]3CC[C@@H](O)[C@]4(CC[C@@]5(CC[C@@H](C[C@H](O)\C(C)=C\[C@H]6C(C)=C(CC[C@]26C[C@@H]1C)[C@H]1OC(=O)C(C)=C1)O5)O4)O3	RJNGYXYCHGHJLS-MJVMRBMPNA-N	RJNGYXYCHGHJLS
409	20-Methyl spirolide G	N/A	C43H63NO7	Natural toxin	706.468	[M+H]+	9.42	C[C@H]1CN=C2CCCC(=C)C[C@@H]3CC[C@@](C)(O)[C@]4(CC(O)C[C@@]5(CC[C@@H](CC\C(C)=C\[C@H]6C(C)=C(CC[C@]26C[C@@H]1C)[C@H]1OC(=O)C(C)=C1)O5)O4)O3	DTRCGMNODLDAAK-ZKLZPOQKNA-N	DTRCGMNODLDAAK
410	Pinnatoxin G	N/A	C42H63NO7	Natural toxin	694.468	[M+H]+	10.3	[H][C@]12C=C(CC[C@@]11C[C@H](C)[C@@H](C)CN=C1CCCC(=C)C[C@@H]1CC[C@@](C)(O)[C@]3(CC[C@@]4(CCC[C@H](C[C@@]56C[C@@H](C)[C@@H](O)[C@@H](O5)[C@H]2O6)O4)O3)O1)C=C	HHJLLPFQZCUZAJ-SARWARSONA-N	HHJLLPFQZCUZAJ
411	Nodularin	118399-22-7	C41H60N8O10	Natural toxin	825.45	[M+H]+	10.63	CO[C@@H](CC1=CC=CC=C1)[C@@H](C)\C=C(/C)\C=C\[C@@H]1NC(=O)[C@H](CCCN=C(N)N)NC(=O)[C@@H](C)[C@@H](NC(=O)\C(=C\C)N(C)C(=O)CC[C@@H](NC(=O)[C@H]1C)C(O)=O)C(O)=O	IXBQSRWSVIBXNC-HSKGSTCASA-N	IXBQSRWSVIBXNC
412	Microcystin-LA	96180-79-9	C46H67N7O12	Natural toxin	910.492	[M+H]+	12.21	CO[C@@H](CC1=CC=CC=C1)[C@@H](C)\C=C(/C)\C=C\[C@@H]1NC(=O)[C@H](C)NC(=O)[C@@H](C)[C@@H](NC(=O)[C@@H](CC(C)C)NC(=O)[C@@H](C)NC(=O)C(=C)N(C)C(=O)CC[C@@H](NC(=O)[C@H]1C)C(O)=O)C(O)=O	DIAQQISRBBDJIM-GLCUHJOISA-N	DIAQQISRBBDJIM
413	Microcystin-LF; Biotoxin	154037-70-4	C52H71N7O12	Natural toxin	986.523	[M+H]+	13.13	[H][C@]1(NC(=O)[C@H](CC2=CC=CC=C2)NC(=O)[C@@H](C)[C@@H](NC(=O)[C@H](CC(C)C)NC(=O)[C@@H](C)NC(=O)C(=C)N(C)C(=O)CC[C@@H](NC(=O)[C@H]1C)C(O)=O)C(O)=O)\C=C\C(\C)=C\[C@H](C)[C@H](CC1=CC=CC=C1)OC	FEVBMCJUKWWWBT-QVWKUIOOSA-N	FEVBMCJUKWWWBT
414	Microcystin-LY	123304-10-9	C52H71N7O13	Natural toxin	1002.52	[M+H]+	12.27	CO[C@@H](CC1=CC=CC=C1)[C@@H](C)\C=C(/C)\C=C\[C@@H]1NC(=O)[C@H](CC2=CC=C(O)C=C2)NC(=O)[C@@H](C)[C@@H](NC(=O)[C@H](CC(C)C)NC(=O)[C@@H](C)NC(=O)C(=C)N(C)C(=O)CC[C@@H](NC(=O)[C@H]1C)C(O)=O)C(O)=O	SIGQAYSWORHPPH-WSTSHCHISA-N	SIGQAYSWORHPPH
415	Microcystin-LW; Biotoxin	157622-02-1	C54H72N8O12	Natural toxin	1025.53	[M+H]+	12.79	CO[C@@H](CC1=CC=CC=C1)[C@@H](C)\C=C(/C)\C=C\[C@@H]1NC(=O)[C@H](CC2=CNC3=CC=CC=C23)NC(=O)[C@@H](C)[C@@H](NC(=O)[C@H](CC(C)C)NC(=O)[C@@H](C)NC(=O)C(=C)N(C)C(=O)CC[C@@H](NC(=O)[C@H]1C)C(O)=O)C(O)=O	CJIASZBWXIFQMU-LNXRSHCCSA-N	CJIASZBWXIFQMU
416	Solanidine	80-78-4	C27H43NO	Natural toxin	398.342	[M+H]+	9.93	C[C@@H]1[C@H]2CC[C@H](C)CN2[C@H]2C[C@H]3[C@@H]4CC=C5C[C@@H](O)CC[C@]5(C)[C@H]4CC[C@]3(C)[C@@H]12	JVKYZPBMZPJNAJ-OQFNDJACSA-N	JVKYZPBMZPJNAJ
417	Tomatidine	77-59-8	C27H45NO2	Natural toxin	416.353	[M+H]+	11.27	C[C@H]1[C@H]2[C@H](C[C@H]3[C@@H]4CC[C@H]5C[C@@H](O)CC[C@]5(C)[C@H]4CC[C@]23C)O[C@@]11CC[C@H](C)CN1	XYNPYHXGMWJBLV-VXPJTDKGSA-N	XYNPYHXGMWJBLV
418	γ-Chaconine	511-36-4	C33H53NO6	Natural toxin	560.394	[M+H]+	8.99	[H][C@]12CC[C@H](C)CN1[C@@]1([H])C[C@@]3([H])[C@]4([H])CC=C5C[C@H](CC[C@]5(C)[C@@]4([H])CC[C@]3(C)[C@@]1([H])[C@@H]2C)O[C@]1([H])O[C@H](CO)[C@@H](O)[C@H](O)[C@H]1O	IDGKMGZVTKHZDA-OSCYGWHCSA-N	IDGKMGZVTKHZDA
419	Demissidine; Solanin D	474-08-8	C27H45NO	Natural toxin	400.358	[M+H]+	10.13	C[C@@H]1[C@H]2CC[C@H](C)CN2[C@H]2C[C@H]3[C@@H]4CC[C@H]5C[C@@H](O)CC[C@]5(C)[C@H]4CC[C@]3(C)[C@@H]12	JALVTHFTYRPDMB-HRRTYWNUSA-N	JALVTHFTYRPDMB
420	Solasodine	126-17-0	C27H43NO2	Natural toxin	414.337	[M+H]+	11.44	[H][C@]12C[C@@]3([H])[C@]4([H])CC=C5C[C@@H](O)CC[C@]5(C)[C@@]4([H])CC[C@]3(C)[C@@]1([H])[C@H](C)[C@@]1(CC[C@@H](C)CN1)O2	KWVISVAMQJWJSZ-VKROHFNGSA-N	KWVISVAMQJWJSZ
421	Khasianine	32449-98-2	C39H63NO11	Natural toxin	722.447	[M+H]+	10.39	[H][C@]12C[C@@]3([H])[C@]4([H])CC=C5C[C@]([H])(CC[C@]5(C)[C@@]4([H])CC[C@]3(C)[C@@]1([H])[C@]([H])(C)[C@@]1(CC[C@@]([H])(C)CN1)O2)OC1([H])OC([H])(CO)C([H])(OC2([H])OC([H])(C)C([H])(O)C([H])(O)C2([H])O)C([H])(O)C1([H])O	KRQDMAXNTWLTDZ-KCNAIUQRSA-N	KRQDMAXNTWLTDZ
422	Gluconapoleiferin	19764-03-5	C12H21NO10S2	Natural toxin	404.068	[M+H]+	2.3	[H][C@](O)(CC=C)CC(S[C@]1([H])O[C@]([H])(CO)[C@@]([H])(O)[C@]([H])(O)[C@@]1([H])O)=NOS(O)(=O)=O	ZEGLQSKFSKZGRO-RELRXRRDSA-N	ZEGLQSKFSKZGRO
423	4-Hydroxyglucobrassicin	83327-20-2	C16H20N2O10S2	Natural toxin	465.064	[M+H]+	2.54	C1=CC2=C(C(=C1)O)C(=CN2)CC(=NOS(=O)(=O)O)S[C@H]3[C@@H]([C@H]([C@@H]([C@H](O3)CO)O)O)O	CSMYCLLHRFFFLG-IRHMCKRBSA-N	CSMYCLLHRFFFLG
424	Glucotropaeolin	499-26-3	C14H19NO9S2	Natural toxin	410.058	[M+H]+	3.56	OC[C@H]1O[C@@H](S\C(CC2=CC=CC=C2)=N\OS(O)(=O)=O)[C@H](O)[C@@H](O)[C@@H]1O	QQGLQYQXUKHWPX-BXLHIMNRSA-N	QQGLQYQXUKHWPX
425	Gluconasturtiin	499-30-9	C15H21NO9S2	Natural toxin	424.073	[M+H]+	4.65	OC[C@H]1O[C@@H](SC(CCC2=CC=CC=C2)=NOS(O)(=O)=O)[C@H](O)[C@@H](O)[C@@H]1O	CKIJIGYDFNXSET-LFHLZQBKSA-N	CKIJIGYDFNXSET
426	Neoglucobrassicin	5187-84-8	C17H22N2O10S2	Natural toxin	479.079	[M+H]+	4.96	[H][C@]1(CO)O[C@@]([H])(SC(CC2=CN(OC)C3=CC=CC=C23)=NOS(O)(=O)=O)[C@]([H])(O)[C@@]([H])(O)[C@]1([H])O	PKKMITFKYRCCOL-CMZRPVNOSA-N	PKKMITFKYRCCOL
427	Sinalbin	19253-84-0	C14H19NO10S2	Natural toxin	426.053	[M+H]+	2.05	OC[C@H]1O[C@@H](SC(CC2=CC=C(O)C=C2)=NOS(O)(=O)=O)[C@H](O)[C@@H](O)[C@@H]1O	WWBNBPSEKLOHJU-LPUQOGTASA-N	WWBNBPSEKLOHJU
428	Glucobrassicanapin	19041-10-2	C12H21NO9S2	Natural toxin	388.074	[M+H]+	3.53	[H][C@]1(CO)O[C@@]([H])(SC(CCCC=C)=NOS(O)(=O)=O)[C@]([H])(O)[C@@]([H])(O)[C@]1([H])O	XMJFVIGTHMOGNZ-URYVQPGZSA-N	XMJFVIGTHMOGNZ
429	4-Methoxyglucobrassicin	83327-21-3	C17H22N2O10S2	Natural toxin	479.079	[M+H]+	4.97	[H][C@]1(O[C@H](CO)[C@@H](O)[C@H](O)[C@H]1O)SC(CC1=CNC2=C1C(OC)=CC=C2)=NOS(O)(=O)=O	IIAGSABLXRZUSE-UFRBAHOGSA-N	IIAGSABLXRZUSE
430	Gluconapin	19041-09-9	C11H19NO9S2	Natural toxin	374.058	[M+H]+	2.51	[H][C@]1(CO)O[C@@]([H])(SC(CCC=C)=NOS(O)(=O)=O)[C@]([H])(O)[C@@]([H])(O)[C@]1([H])O	PLYQBXHVYUJNQB-ZHVGPZTNSA-N	PLYQBXHVYUJNQB
431	Glucobrassicin	4356-52-9	C16H20N2O9S2	Natural toxin	449.069	[M+H]+	3.85	[H][C@]1(O[C@H](CO)[C@@H](O)[C@H](O)[C@H]1O)SC(CC1=CNC2=CC=CC=C12)=NOS(O)(=O)=O	DNDNWOWHUWNBCK-JZYAIQKZSA-N	DNDNWOWHUWNBCK
432	Ergine; Lysergic acid amide	478-94-4	C16H17N3O	Natural toxin	268.145	[M+H]+	3.69	[H][C@@]12CC3=CNC4=C3C(=CC=C4)C1=C[C@H](CN2C)C(N)=O	GENAHGKEFJLNJB-QMTHXVAHSA-N	GENAHGKEFJLNJB
433	Ergometrinine; Ergonovinine	479-00-5	C19H23N3O2	Natural toxin	326.187	[M+H]+	4.52	[H][C@@]12CC3=CNC4=CC=CC(=C34)C1=C[C@@H](CN2C)C(=O)N[C@@H](C)CO	WVVSZNPYNCNODU-PCVKNOQRNA-N	WVVSZNPYNCNODU
434	Ergosine	561-94-4	C30H37N5O5	Natural toxin	548.287	[M+H]+	8.4	[H][C@@]12CCCN1C(=O)[C@H](CC(C)C)N1C(=O)[C@](C)(NC(=O)[C@H]3CN(C)[C@]4([H])CC5=CNC6=CC=CC(=C56)C4=C3)O[C@@]21O	NESVMZOPWPCFAU-ZPRCMDFASA-N	NESVMZOPWPCFAU
435	Erginine; Isolysergic acid amide	2889-26-1	C16H17N3O	Natural toxin	268.144	[M+H]+	3.68	CN1C[C@H](C=C2[C@H]1CC1=CNC3=CC=CC2=C13)C(N)=O	GENAHGKEFJLNJB-IINYFYTJSA-N	GENAHGKEFJLNJB
436	Elymoclavine	548-43-6	C16H18N2O	Natural toxin	255.149	[M+H]+	4.43	[H][C@@]12CC3=CNC4=CC=CC(=C34)[C@@]1([H])C=C(CO)CN2C	DAVNRFCJMIONPO-UKRRQHHQSA-N	DAVNRFCJMIONPO
437	Ergometrine; Ergonovine	60-79-7	C19H23N3O2	Natural toxin	326.187	[M+H]+	5.65	C[C@@H](CO)NC(=O)[C@H]1CN(C)[C@@H]2CC3=CNC4=CC=CC(=C34)C2=C1	WVVSZNPYNCNODU-XTQGRXLLSA-N	WVVSZNPYNCNODU
438	Anisodine	52646-92-1	C17H21NO5	Natural toxin	320.15	[M+H]+	3.41	CN1[C@H]2C[C@@H](C[C@@H]1[C@H]1O[C@@H]21)OC(=O)[C@@](O)(CO)C1=CC=CC=C1	JEJREKXHLFEVHN-VJDHNPKBSA-N	JEJREKXHLFEVHN
439	Scopolamine; Hyoscine	51-34-3	C17H21NO4	Natural toxin	304.155	[M+H]+	4.35	CN1[C@H]2C[C@@H](C[C@@H]1[C@H]1O[C@@H]21)OC(=O)[C@H](CO)C1=CC=CC=C1	STECJAGHUSJQJN-FWXGHANASA-N	STECJAGHUSJQJN
440	Atropine	51-55-8	C17H23NO3	Natural toxin/Drug	290.175	[M+H]+	5.39	CN1[C@H]2CC[C@@H]1C[C@@H](C2)OC(=O)C(CO)C1=CC=CC=C1	RKUNBYITZUJHSG-SPUOUPEWSA-N	RKUNBYITZUJHSG
441	Anisodamine	55869-99-3	C17H23NO4	Natural toxin	306.171	[M+H]+	4.72	CN1[C@@H]2C[C@H](O)[C@H]1C[C@H](C2)OC(=O)[C@H](CO)C1=CC=CC=C1	WTQYWNWRJNXDEG-RBZJEDDUSA-N	WTQYWNWRJNXDEG
442	Homatropine	87-00-3	C16H21NO3	Natural toxin	276.16	[M+H]+	4.37	CN1[C@H]2CC[C@@H]1C[C@@H](C2)OC(=O)C(O)C1=CC=CC=C1	ZTVIKZXZYLEVOL-MCOXGKPRNA-N	ZTVIKZXZYLEVOL
443	Aposcopolamine	535-26-2	C17H19NO3	Natural toxin	286.144	[M+H]+	6.19	CN1[C@H]2C[C@@H](C[C@@H]1[C@H]1O[C@@H]21)OC(=O)C(=C)C1=CC=CC=C1	JJNVDCBKBUSUII-JGPUMOJJSA-N	JJNVDCBKBUSUII
444	Morphine	57-27-2	C17H19NO3	Natural toxin	286.144	[M+H]+	2.48	CN1CC[C@]23[C@H]4OC5=C(O)C=CC(C[C@@H]1[C@@H]2C=C[C@@H]4O)=C35	BQJCRHHNABKAKU-KBQPJGBKSA-N	BQJCRHHNABKAKU
445	Codeine	76-57-3	C18H21NO3	Natural toxin/Drug	300.16	[M+H]+	3.84	[H][C@@]12OC3=C(OC)C=CC4=C3[C@@]11CCN(C)[C@]([H])(C4)[C@]1([H])C=C[C@@H]2O	OROGSEYTTFOCAN-DNJOTXNNSA-N	OROGSEYTTFOCAN
446	Oripavine	467-04-9	C18H19NO3	Natural toxin	298.144	[M+H]+	4.21	[H][C@@]12OC3=C(O)C=CC4=C3[C@@]11CCN(C)[C@H](C4)C1=CC=C2OC	ZKLXUUYLEHCAMF-UUWFMWQGSA-N	ZKLXUUYLEHCAMF
447	Thebaine	115-37-7	C19H21NO3	Natural toxin	312.16	[M+H]+	5.96	COC1=CC=C2[C@H]3CC4=C5C(O[C@@H]1[C@@]25CCN3C)=C(OC)C=C4	FQXXSQDCDRQNQE-VMDGZTHMSA-N	FQXXSQDCDRQNQE
448	Papaverine	58-74-2	C20H21NO4	Natural toxin/Drug	340.154	[M+H]+	7.01	COC1=CC=C(CC2=NC=CC3=CC(OC)=C(OC)C=C23)C=C1OC	XQYZDYMELSJDRZ-UHFFFAOYSA-N	XQYZDYMELSJDRZ
449	Noscapine	128-62-1	C22H23NO7	Natural toxin/Drug	414.155	[M+H]+	7.05	[H][C@@]1(OC(=O)C2=C(OC)C(OC)=CC=C12)[C@]1([H])N(C)CCC2=C1C(OC)=C1OCOC1=C2	AKNNEGZIBPJZJG-MSOLQXFVSA-N	AKNNEGZIBPJZJG
450	Arecoline	63-75-2	C8H13NO2	Natural toxin/Drug	156.102	[M+H]+	1.76	COC(=O)C1=CCCN(C)C1	HJJPJSXJAXAIPN-UHFFFAOYSA-N	HJJPJSXJAXAIPN
451	Coniine	3238-60-6	C8H17N	Natural toxin	128.143	[M+H]+	4.04	CCCC1CCCCN1	NDNUANOUGZGEPO-UHFFFAOYSA-N	NDNUANOUGZGEPO
452	Higenamine	5843-65-2	C16H17NO3	Natural toxin	272.128	[M+H]+	3.83	OC1=CC=C(CC2NCCC3=CC(O)=C(O)C=C23)C=C1	WZRCQWQRFZITDX-UHFFFAOYSA-N	WZRCQWQRFZITDX
453	Lycorine	476-28-8	C16H17NO4	Natural toxin	288.123	[M+H]+	2.55	O[C@H]1C=C2CCN3CC4=CC5=C(OCO5)C=C4[C@@H]([C@@H]23)[C@@H]1O	XGVJWXAYKUHDOO-DANNLKNASA-N	XGVJWXAYKUHDOO
454	Demecolceine	518-11-6	C20H23NO5	Natural toxin	358.165	[M+H]+	6.83	CN[C@H]1CCC2=CC(OC)=C(OC)C(OC)=C2C2=CC=C(O)C(=O)C=C12	ATWWYGQDYGSWQA-AWEZNQCLSA-N	ATWWYGQDYGSWQA
455	Colchiceine	477-27-0	C21H23NO6	Natural toxin	386.16	[M+H]+	7.43	COC1=C(OC)C(OC)=C2C(CC[C@H](N=C(C)O)C3=CC(=O)C(O)=CC=C23)=C1	PRGILOMAMBLWNG-HNNXBMFYSA-N	PRGILOMAMBLWNG
456	3-Demethylcolchicine	7336-33-6	C21H23NO6	Natural toxin	386.16	[M+H]+	7.43	COC1=C(O)C=C2CC[C@H](NC(C)=O)C3=CC(=O)C(OC)=CC=C3C2=C1OC	JRRUSQGIRBEMRN-HNNXBMFYSA-N	JRRUSQGIRBEMRN
457	Colchicine	64-86-8	C22H25NO6	Natural toxin/Drug	400.176	[M+H]+	8.65	COC1=CC2=C(C(OC)=C1OC)C1=CC=C(OC)C(=O)C=C1[C@H](CC2)NC(C)=O	IAKHMKGGTNLKSZ-INIZCTEOSA-N	IAKHMKGGTNLKSZ
458	Colchicoside	477-29-2	C27H33NO11	Natural toxin	548.213	[M+H]+	5.4	COC1=C(OC)C2=C(CC[C@H](NC(C)=O)C3=CC(=O)C(OC)=CC=C23)C=C1O[C@@H]1O[C@H](CO)[C@@H](O)[C@H](O)[C@H]1O	UXAFRQPVHYZDED-ZZEDUEFDSA-N	UXAFRQPVHYZDED
459	Ajmalicine; Raubasine	483-04-5	C21H24N2O3	Natural toxin	353.187	[M+H]+	7.38	[H][C@]12CN3CCC4=C(NC5=CC=CC=C45)[C@]3([H])C[C@]1([H])C(=CO[C@H]2C)C(=O)OC	GRTOGORTSDXSFK-XJTZBENFSA-N	GRTOGORTSDXSFK
460	Aconine	509-20-6	C25H41NO9	Natural toxin	500.286	[M+H]+	4.72	[H]C1(O)[C@H]2[C@@]3([H])C[C@]1(O)[C@@H](OC)[C@H](O)[C@]2(O)C1[C@H](OC)[C@@]2([H])C33C1N(CC)C[C@]2(COC)[C@H](O)C[C@@H]3OC	SQMGCPHFHQGPIF-IULQPODNSA-N	SQMGCPHFHQGPIF
461	Aconitine	302-27-2	C34H47NO11	Natural toxin	646.322	[M+H]+	9.35	[H][C@]12C[C@]3(O)[C@@H](OC)[C@H](O)[C@](OC(C)=O)(C4[C@H](OC)[C@@]5([H])C11C4N(CC)C[C@]5(COC)[C@H](O)C[C@@H]1OC)[C@H]2[C@]3([H])OC(=O)C1=CC=CC=C1	XFSBVAOIAHNAPC-ITNDAPEISA-N	XFSBVAOIAHNAPC
462	9,10-Dihydrolysergol	18051-16-6	C16H20N2O	Natural toxin	257.165	[M+H]+	4.51	[H][C@]1(CO)CN(C)[C@]2([H])CC3=CNC4=CC=CC(=C34)[C@@]2([H])C1	UFKTZIXVYHGAES-WDBKCZKBSA-N	UFKTZIXVYHGAES
463	Agroclavine	548-42-5	C16H18N2	Natural toxin	239.154	[M+H]+	6.35	CN1CC(C)=CC2C1CC1=CNC3=CC=CC2=C13	XJOOMMHNYOJWCZ-UHFFFAOYSA-N	XJOOMMHNYOJWCZ
464	α-Ergocryptine	511-09-1	C32H41N5O5	Natural toxin	576.318	[M+H]+	9.5	[H][C@@]12CCCN1C(=O)[C@H](CC(C)C)N1C(=O)[C@](NC(=O)[C@H]3CN(C)[C@]4([H])CC5=CNC6=CC=CC(=C56)C4=C3)(O[C@@]21O)C(C)C	YDOTUXAWKBPQJW-QSXAPQPUNA-N	YDOTUXAWKBPQJW
465	β-Ergocryptine	20315-46-2	C32H41N5O5	Natural toxin	576.318	[M+H]+	9.54	[H][C@@]12CCCN1C(=O)[C@]([H])([C@@H](C)CC)N1C(=O)[C@](NC(=O)[C@H]3CN(C)[C@]4([H])CC5=CNC6=C5C(=CC=C6)C4=C3)(O[C@@]21O)C(C)C	YYWXOXLDOMRDHW-SDMXVIBFSA-N	YYWXOXLDOMRDHW
466	Chanoclavine	2390-99-0	C16H20N2O	Natural toxin	257.165	[M+H]+	5.2	CN[C@@H]1CC2=CNC3=CC=CC([C@H]1\C=C(/C)CO)=C23	SAHHMCVYMGARBT-HEESEWQSSA-N	SAHHMCVYMGARBT
467	Dihydroergine; Dihydrolysergic acid amide	2410-19-7	C16H19N3O	Natural toxin	270.16	[M+H]+	3.72	[H]C12CNC3=CC=CC(=C13)C1=C[C@]([H])(CN(C)[C@]1([H])C2)C(O)=N	ITBOACXGWYGOHV-WUMONGPASA-N	ITBOACXGWYGOHV
468	Dihydroergocornine	25447-65-8	C31H41N5O5	Natural toxin	564.318	[M+H]+	8.79	CC(C)[C@@H]1N2C(=O)[C@](NC(=O)[C@@H]3C[C@H]4[C@@H](CC5=CNC6=CC=CC4=C56)N(C)C3)(O[C@@]2(O)[C@@H]2CCCN2C1=O)C(C)C	SEALOBQTUQIVGU-QNIJNHAOSA-N	SEALOBQTUQIVGU
469	Dihydroergocristine	17479-19-5	C35H41N5O5	Natural toxin	612.318	[M+H]+	9.53	[H][C@@]12CCCN1C(=O)[C@H](CC1=CC=CC=C1)N1C(=O)[C@](NC(=O)[C@H]3CN(C)[C@]4([H])CC5=CNC6=C5C(=CC=C6)[C@@]4([H])C3)(O[C@@]21O)C(C)C	DEQITUUQPICUMR-HJPBWRTMSA-N	DEQITUUQPICUMR
470	Dihydroergocryptine	25447-66-9	C32H43N5O5	Natural toxin	578.334	[M+H]+	9.51	[H][C@@]12CCCN1C(=O)[C@H](CC(C)C)N1C(=O)[C@](NC(=O)[C@H]3CN(C)[C@]4([H])CC5=CNC6=CC=CC(=C56)[C@@]4([H])C3)(O[C@@]21O)C(C)C	PBUNVLRHZGSROC-VTIMJTGVSA-N	PBUNVLRHZGSROC
471	Dihydroergosine	7288-61-1	C30H39N5O5	Natural toxin	550.303	[M+H]+	8.62	[H][C@@]12CCCN1C(=O)[C@]([H])(CC(C)C)N1C(=O)[C@@](C)(O[C@@]21O)N=C(O)[C@@]1([H])CN(C)[C@]2([H])CC3=CNC4=CC=CC(=C34)[C@@]2([H])C1	XWMMZDZUHSYSPU-ZADNKJPOSA-N	XWMMZDZUHSYSPU
472	Dihydroergotamine	511-12-6	C33H37N5O5	Natural toxin	584.288	[M+H]+	8.79	[H][C@@]12CCCN1C(=O)[C@H](CC1=CC=CC=C1)N1C(=O)[C@](C)(NC(=O)[C@H]3CN(C)[C@]4([H])CC5=CNC6=C5C(=CC=C6)[C@@]4([H])C3)O[C@@]21O	LUZRJRNZXALNLM-JGRZULCMSA-N	LUZRJRNZXALNLM
473	Ergocornine	564-36-3	C31H39N5O5	Natural toxin	562.303	[M+H]+	8.88	[H][C@@]12CCCN1C(=O)[C@H](C(C)C)N1C(=O)[C@](NC(=O)[C@H]3CN(C)[C@]4([H])CC5=CNC6=C5C(=CC=C6)C4=C3)(O[C@@]21O)C(C)C	UJYGDMFEEDNVBF-OGGGUQDZSA-N	UJYGDMFEEDNVBF
474	Ergocorninine	564-37-4	C31H39N5O5	Natural toxin	562.303	[M+H]+	9.74	[H][C@@]12CCCN1C(=O)[C@H](C(C)C)N1C(=O)[C@](NC(=O)[C@@H]3CN(C)[C@]4([H])CC5=CNC6=CC=CC(=C56)C4=C3)(O[C@@]21O)C(C)C	UJYGDMFEEDNVBF-KMKPOGODSA-N	UJYGDMFEEDNVBF
475	Ergocristine	511-08-0	C35H39N5O5	Natural toxin	610.303	[M+H]+	9.57	[H][C@@]12CCCN1C(=O)[C@H](CC1=CC=CC=C1)N1C(=O)[C@](NC(=O)[C@H]3CN(C)[C@]4([H])CC5=CNC6=CC=CC(=C56)C4=C3)(O[C@@]21O)C(C)C	HEFIYUQVAZFDEE-MKTPKCENSA-N	HEFIYUQVAZFDEE
476	Ergocristinine	511-07-9	C35H39N5O5	Natural toxin	610.303	[M+H]+	10.31	[H][C@@]12CCCN1C(=O)[C@H](CC1=CC=CC=C1)N1C(=O)[C@](NC(=O)[C@@H]3CN(C)[C@]4([H])CC5=CNC6=CC=CC(=C56)C4=C3)(O[C@@]21O)C(C)C	HEFIYUQVAZFDEE-FNANMCFLNA-N	HEFIYUQVAZFDEE
477	α-Ergocryptinine	511-10-4	C32H41N5O5	Natural toxin	576.319	[M+H]+	10.19	[H][C@@]12CCCN1C(=O)[C@H](CC(C)C)N1C(=O)[C@](NC(=O)[C@@H]3CN(C)[C@]4([H])CC5=CNC6=CC=CC(=C56)C4=C3)(O[C@@]21O)C(C)C	YDOTUXAWKBPQJW-JJANYQHSSA-N	YDOTUXAWKBPQJW
478	Ergosinine	596-88-3	C30H37N5O5	Natural toxin	548.287	[M+H]+	9.58	[H][C@@]12CCCN1C(=O)[C@]([H])(CC(C)C)N1C(=O)[C@](C)(NC(=O)[C@]3([H])CN(C)[C@]4([H])CC5=CNC6=C5C(=CC=C6)C4=C3)O[C@@]21O	NESVMZOPWPCFAU-YTVPIDCWSA-N	NESVMZOPWPCFAU
479	Ergotamine	113-15-5	C33H35N5O5	Natural toxin	582.272	[M+H]+	8.78	CN1C[C@@H](C=C2[C@H]1CC1=CNC3=CC=CC2=C13)C(=O)N[C@]1(C)O[C@@]2(O)[C@@H]3CCCN3C(=O)[C@H](CC3=CC=CC=C3)N2C1=O	XCGSFFUVFURLIX-VFGNJEKYSA-N	XCGSFFUVFURLIX
480	Ergotaminine	639-81-6	C33H35N5O5	Natural toxin	582.271	[M+H]+	8.75	[H][C@@]12CCCN1C(=O)[C@]([H])(CC1=CC=CC=C1)N1C(=O)[C@](C)(NC(=O)[C@]3([H])CN(C)[C@]4([H])CC5=CNC6=CC=CC(=C56)C4=C3)O[C@@]21O	XCGSFFUVFURLIX-BRMNWJGKSA-N	XCGSFFUVFURLIX
481	Ergovaline	2873-38-3	C29H35N5O5	Natural toxin	534.271	[M+H]+	7.85	[H][C@@]12CCCN1C(=O)[C@H](C(C)C)N1C(=O)[C@](C)(NC(=O)[C@H]3CN(C)[C@]4([H])CC5=CNC6=CC=CC(=C56)C4=C3)O[C@@]21O	BGHDUTQZGWOQIA-ATOAIWLRNA-N	BGHDUTQZGWOQIA
482	Festuclavine	569-26-6	C16H20N2	Natural toxin	241.17	[M+H]+	6.49	C[C@@H]1C[C@H]2[C@@H](CC3=CNC4=CC=CC2=C34)N(C)C1	VLMZMRDOMOGGFA-WDBKCZKBSA-N	VLMZMRDOMOGGFA
483	Lysergol	602-85-7	C16H18N2O	Natural toxin	255.149	[M+H]+	4.49	CN1CC(CO)C=C2C1CC1=CNC3=CC=CC2=C13	BIXJFIJYBLJTMK-UHFFFAOYSA-N	BIXJFIJYBLJTMK
485	Flonicamid	158062-67-0	C9H6F3N3O	Pesticide	230.054	[M+H]+	4.87	FC(F)(F)C1=CC=NC=C1C(=O)NCC#N	RLQJEEJISHYWON-UHFFFAOYSA-N	RLQJEEJISHYWON
486	Foramsulfuron	173159-57-4	C17H20N6O7S	Pesticide	453.119	[M+H]+	9.46	COC1=CC(OC)=NC(NC(=O)NS(=O)(=O)C2=C(C=CC(NC=O)=C2)C(=O)N(C)C)=N1	PXDNXJSDGQBLKS-UHFFFAOYSA-N	PXDNXJSDGQBLKS
487	Azoxystrobin	131860-33-8	C22H17N3O5	Pesticide	404.124	[M+H]+	11.13	CO\C=C(\C(=O)OC)C1=CC=CC=C1OC1=CC(OC2=CC=CC=C2C#N)=NC=N1	WFDXOXNFNRHQEC-GHRIWEEISA-N	WFDXOXNFNRHQEC
488	Boscalid	188425-85-6	C18H12Cl2N2O	Pesticide	343.04	[M+H]+	11.46	ClC1=CC=C(C=C1)C1=C(NC(=O)C2=C(Cl)N=CC=C2)C=CC=C1	WYEMLYFITZORAB-UHFFFAOYSA-N	WYEMLYFITZORAB
489	Bixafen	581809-46-3	C18H12Cl2F3N3O	Pesticide	414.039	[M+H]+	12.57	CN1C=C(C(=O)NC2=C(C=C(F)C=C2)C2=CC(Cl)=C(Cl)C=C2)C(=N1)C(F)F	LDLMOOXUCMHBMZ-UHFFFAOYSA-N	LDLMOOXUCMHBMZ
490	Cyflufenamide	180409-60-3	C20H17F5N2O2	Pesticide	413.128	[M+H]+	13.12	FC1=C(F)C(\C(NC(=O)CC2=CC=CC=C2)=N\OCC2CC2)=C(C=C1)C(F)(F)F	ACMXQHFNODYQAT-UHFFFAOYSA-N	ACMXQHFNODYQAT
491	Chloridazon	1698-60-8	C10H8ClN3O	Pesticide	222.043	[M+H]+	6.57	NC1=C(Cl)C(=O)N(N=C1)C1=CC=CC=C1	WYKYKTKDBLFHCY-UHFFFAOYSA-N	WYKYKTKDBLFHCY
492	Cyantraniliprole	736994-63-1	C19H14BrClN6O2	Pesticide	473.012	[M+H]+	9.74	CNC(=O)C1=CC(=CC(C)=C1NC(=O)C1=CC(Br)=NN1C1=NC=CC=C1Cl)C#N	DVBUIBGJRQBEDP-UHFFFAOYSA-N	DVBUIBGJRQBEDP
493	Isoproturon	34123-59-6	C12H18N2O	Pesticide	207.149	[M+H]+	10.33	CC(C)C1=CC=C(NC(=O)N(C)C)C=C1	PUIYMUZLKQOUOZ-UHFFFAOYSA-N	PUIYMUZLKQOUOZ
494	Flumioxazin	103361-09-7	C19H15FN2O4	Pesticide	355.109	[M+H]+	10.8	FC1=CC2=C(C=C1N1C(=O)C3=C(CCCC3)C1=O)N(CC#C)C(=O)CO2	FOUWCSDKDDHKQP-UHFFFAOYSA-N	FOUWCSDKDDHKQP
495	Isoxaben	82558-50-7	C18H24N2O4	Pesticide	333.181	[M+H]+	11.58	CCC(C)(CC)C1=NOC(NC(=O)C2=C(OC)C=CC=C2OC)=C1	PMHURSZHKKJGBM-UHFFFAOYSA-N	PMHURSZHKKJGBM
496	Fluxapyroxad	907204-31-3	C18H12F5N3O	Pesticide	382.098	[M+H]+	11.66	CN1C=C(C(=O)NC2=C(C=CC=C2)C2=CC(F)=C(F)C(F)=C2)C(=N1)C(F)F	SXSGXWCSHSVPGB-UHFFFAOYSA-N	SXSGXWCSHSVPGB
497	Carfentrazone-ethyl	128639-02-1	C15H14Cl2F3N3O3	Pesticide	429.07	[M+NH4]+	12.58	CCOC(=O)C(Cl)CC1=C(Cl)C=C(F)C(=C1)N1N=C(C)N(C(F)F)C1=O	MLKCGVHIFJBRCD-UHFFFAOYSA-N	MLKCGVHIFJBRCD
498	Famoxadone	131807-57-3	C22H18N2O4	Pesticide	397.054	[M+NH4]+	12.01	CC1(OC(=O)N(NC2=CC=CC=C2)C1=O)C1=CC=C(OC2=CC=CC=C2)C=C1	PCCSBWNGDMYFCW-UHFFFAOYSA-N	PCCSBWNGDMYFCW
499	Difenoconazole	119446-68-3	C19H17Cl2N3O3	Pesticide	406.072	[M+H]+	13.29	CC1COC(CN2C=NC=N2)(O1)C1=C(Cl)C=C(OC2=CC=C(Cl)C=C2)C=C1	BQYJATMQXGBDHF-UHFFFAOYSA-N	BQYJATMQXGBDHF
500	Isoxaflutole	141112-29-0	C15H12F3NO4S	Pesticide	360.051	[M+H]+	10.41	CS(=O)(=O)C1=C(C=CC(=C1)C(F)(F)F)C(=O)C1=C(ON=C1)C1CC1	OYIKARCXOQLFHF-UHFFFAOYSA-N	OYIKARCXOQLFHF
501	Dimethenamid	87674-68-8	C12H18ClNO2S	Pesticide	276.082	[M+H]+	11.35	COCC(C)N(C(=O)CCl)C1=C(C)SC=C1C	JLYFCTQDENRSOL-UHFFFAOYSA-N	JLYFCTQDENRSOL
502	Fluopicolide	239110-15-7	C14H8Cl3F3N2O	Pesticide	382.973	[M+H]+	11.64	FC(F)(F)C1=CN=C(CNC(=O)C2=C(Cl)C=CC=C2Cl)C(Cl)=C1	GBOYJIHYACSLGN-UHFFFAOYSA-N	GBOYJIHYACSLGN
503	Flufenacet	142459-58-3	C14H13F4N3O2S	Pesticide	364.074	[M+H]+	12.14	CC(C)N(C(=O)COC1=NN=C(S1)C(F)(F)F)C1=CC=C(F)C=C1	IANUJLZYFUDJIH-UHFFFAOYSA-N	IANUJLZYFUDJIH
504	Fenoxycarb	72490-01-8	C17H19NO4	Pesticide	302.139	[M+H]+	12.47	CCOC(=O)NCCOC1=CC=C(OC2=CC=CC=C2)C=C1	HJUFTIJOISQSKQ-UHFFFAOYSA-N	HJUFTIJOISQSKQ
505	Clomazone	81777-89-1	C12H14ClNO2	Pesticide	240.078	[M+H]+	10.88	CC1(C)CON(CC2=C(Cl)C=CC=C2)C1=O	KIEDNEWSYUYDSN-UHFFFAOYSA-N	KIEDNEWSYUYDSN
506	Flutolanil	66332-96-5	C17H16F3NO2	Pesticide	324.12	[M+H]+	11.6	CC(C)OC1=CC(NC(=O)C2=C(C=CC=C2)C(F)(F)F)=CC=C1	PTCGDEVVHUXTMP-UHFFFAOYSA-N	PTCGDEVVHUXTMP
507	Fluoxastrobin	193740-76-0	C21H16ClFN4O5	Pesticide	459.086	[M+H]+	12.02	CON=C(C1=NOCCO1)C1=C(OC2=C(F)C(OC3=C(Cl)C=CC=C3)=NC=N2)C=CC=C1	UFEODZBUAFNAEU-UHFFFAOYSA-N	UFEODZBUAFNAEU
508	Flusilazole	85509-19-9	C16H15F2N3Si	Pesticide	316.108	[M+H]+	12.45	C[Si](CN1C=NC=N1)(C1=CC=C(F)C=C1)C1=CC=C(F)C=C1	FQKUGOMFVDPBIZ-UHFFFAOYSA-N	FQKUGOMFVDPBIZ
509	Dimoxystrobin	149961-52-4	C19H22N2O3	Pesticide	327.17	[M+H]+	12.55	CNC(=O)C(=N\OC)\C1=CC=CC=C1COC1=C(C)C=CC(C)=C1	WXUZAHCNPWONDH-DYTRJAOYSA-N	WXUZAHCNPWONDH
510	Metamitron	41394-05-2	C10H10N4O	Pesticide	203.093	[M+H]+	6.26	CC1=NN=C(C(=O)N1N)C1=CC=CC=C1	VHCNQEUWZYOAEV-UHFFFAOYSA-N	VHCNQEUWZYOAEV
511	Metazachlor	67129-08-2	C14H16ClN3O	Pesticide	278.106	[M+H]+	10.29	CC1=CC=CC(C)=C1N(CN1C=CC=N1)C(=O)CCl	STEPQTYSZVCJPV-UHFFFAOYSA-N	STEPQTYSZVCJPV
512	Fenpropimorph	67564-91-4	C20H33NO	Pesticide	304.264	[M+H]+	10.8	CC(CN1C[C@H](C)O[C@H](C)C1)CC1=CC=C(C=C1)C(C)(C)C	RYAUSSKQMZRMAI-ALOPSCKCNA-N	RYAUSSKQMZRMAI
513	Dimethomorph	110488-70-5	C21H22ClNO4	Pesticide	388.131	[M+H]+	11.68	COC1=C(OC)C=C(C=C1)C(=CC(=O)N1CCOCC1)C1=CC=C(Cl)C=C1	QNBTYORWCCMPQP-UHFFFAOYSA-N	QNBTYORWCCMPQP
514	Cyprodinil	121552-61-2	C14H15N3	Pesticide	226.134	[M+H]+	11.85	CC1=NC(NC2=CC=CC=C2)=NC(=C1)C1CC1	HAORKNGNJCEJBX-UHFFFAOYSA-N	HAORKNGNJCEJBX
515	Kresoxim-methyl	143390-89-0	C18H19NO4	Pesticide	314.139	[M+H]+	12.62	CO\N=C(\C(=O)OC)C1=C(COC2=C(C)C=CC=C2)C=CC=C1	ZOTBXTZVPHCKPN-HTXNQAPBSA-N	ZOTBXTZVPHCKPN
516	Emamectin B1a	119791-41-2	C49H75NO13	Pesticide/Drug	886.531	[M+H]+	13.84	CC[C@H](C)[C@H]1O[C@]2(C=C[C@@H]1C)C[C@@H]1C[C@@H](C/C=C(\C)[C@@H](O[C@H]3C[C@H](OC)[C@@H](O[C@H]4C[C@H](OC)[C@H](NC)[C@H](C)O4)[C@H](C)O3)[C@@H](C)/C=C/C=C3\CO[C@@H]4[C@H](O)C(C)=C[C@@H](C(=O)O1)[C@]34O)O2	CXEGAUYXQAKHKJ-COFQVFHOSA-N	CXEGAUYXQAKHKJ
517	Chlorotoluron	15545-48-9	C10H13ClN2O	Pesticide	213.079	[M+H]+	9.86	CN(C)C(=O)NC1=CC(Cl)=C(C)C=C1	JXCGFZXSOMJFOA-UHFFFAOYSA-N	JXCGFZXSOMJFOA
518	Atrazine	1912-24-9	C8H14ClN5	Pesticide	216.101	[M+H]+	10.16	CCNC1=NC(NC(C)C)=NC(Cl)=N1	MXWJVTOOROXGIU-UHFFFAOYSA-N	MXWJVTOOROXGIU
519	Flazasulfuron	104040-78-0	C13H12F3N5O5S	Pesticide	408.059	[M+H]+	10.72	COC1=CC(OC)=NC(NC(=O)NS(=O)(=O)C2=NC=CC=C2C(F)(F)F)=N1	HWATZEJQIXKWQS-UHFFFAOYSA-N	HWATZEJQIXKWQS
520	Ethofumesate	26225-79-6	C13H18O5S	Pesticide	304.121	[M+NH4]+	11.16	CCOC1OC2=C(C=C(OS(C)(=O)=O)C=C2)C1(C)C	IRCMYGHHKLLGHV-UHFFFAOYSA-N	IRCMYGHHKLLGHV
521	Fenbuconazole	114369-43-6	C19H17ClN4	Pesticide	337.122	[M+H]+	12.32	ClC1=CC=C(CCC(CN2C=NC=N2)(C#N)C2=CC=CC=C2)C=C1	RQDJADAKIFFEKQ-UHFFFAOYSA-N	RQDJADAKIFFEKQ
522	Ametoctradin	865318-97-4	C15H25N5	Pesticide	276.218	[M+H]+	13.19	CCCCCCCCC1=C(N)N2N=CN=C2N=C1CC	GGKQIOFASHYUJZ-UHFFFAOYSA-N	GGKQIOFASHYUJZ
523	Diflufenican	83164-33-4	C19H11F5N2O2	Pesticide	395.081	[M+H]+	13.43	FC1=CC=C(NC(=O)C2=C(OC3=CC(=CC=C3)C(F)(F)F)N=CC=C2)C(F)=C1	WYEHFWKAOXOVJD-UHFFFAOYSA-N	WYEHFWKAOXOVJD
524	Linuron	330-55-2	C9H10Cl2N2O2	Pesticide	249.019	[M+H]+	11.1	CON(C)C(=O)NC1=CC=C(Cl)C(Cl)=C1	XKJMBINCVNINCA-UHFFFAOYSA-N	XKJMBINCVNINCA
525	Mandipropamid	374726-62-2	C23H22ClNO4	Pesticide	412.131	[M+H]+	11.53	COC1=C(OCC#C)C=CC(CCNC(=O)C(OCC#C)C2=CC=C(Cl)C=C2)=C1	KWLVWJPJKJMCSH-UHFFFAOYSA-N	KWLVWJPJKJMCSH
526	Metribuzin	21087-64-9	C8H14N4OS	Pesticide	215.096	[M+H]+	8.78	CSC1=NN=C(C(=O)N1N)C(C)(C)C	FOXFZRUHNHCZPX-UHFFFAOYSA-N	FOXFZRUHNHCZPX
527	Propoxur	114-26-1	C11H15NO3	Pesticide	210.112	[M+H]+	8.98	CNC(=O)OC1=CC=CC=C1OC(C)C	ISRUGXGCCGIOQO-UHFFFAOYSA-N	ISRUGXGCCGIOQO
528	Methabenzthiazuron	18691-97-9	C10H11N3OS	Pesticide	222.07	[M+H]+	10.05	CNC(=O)N(C)C1=NC2=C(S1)C=CC=C2	RRVIAQKBTUQODI-UHFFFAOYSA-N	RRVIAQKBTUQODI
529	Methiocarb	2032-65-7	C11H15NO2S	Pesticide	226.09	[M+H]+	11.28	CNC(=O)OC1=CC(C)=C(SC)C(C)=C1	YFBPRJGDJKVWAH-UHFFFAOYSA-N	YFBPRJGDJKVWAH
530	Propyzamide	23950-58-5	C12H11Cl2NO	Pesticide	256.029	[M+H]+	11.55	CC(C)(NC(=O)C1=CC(Cl)=CC(Cl)=C1)C#C	PHNUZKMIPFFYSO-UHFFFAOYSA-N	PHNUZKMIPFFYSO
531	Propiconazole	60207-90-1	C15H17Cl2N3O2	Pesticide	342.076	[M+H]+	12.87	CCCC1COC(CN2C=NC=N2)(O1)C1=C(Cl)C=C(Cl)C=C1	STJLVHWMYQXCPB-UHFFFAOYSA-N	STJLVHWMYQXCPB
532	Propamocarb	24579-73-5	C9H20N2O2	Pesticide	189.16	[M+H]+	3.68	CCCOC(=O)NCCCN(C)C	WZZLDXDUQPOXNW-UHFFFAOYSA-N	WZZLDXDUQPOXNW
533	Thiabendazole	148-79-8	C10H7N3S	Pesticide/Drug	202.043	[M+H]+	5.24	N1C2=C(C=CC=C2)N=C1C1=CSC=N1	WJCNZQLZVWNLKY-UHFFFAOYSA-N	WJCNZQLZVWNLKY
534	Thiencarbazone methyl	317815-83-1	C12H14N4O7S2	Pesticide	391.038	[M+H]+	8.39	COC(=O)C1=CSC(C)=C1S(=O)(=O)NC(=O)N1N=C(OC)N(C)C1=O	XSKZXGDFSCCXQX-UHFFFAOYSA-N	XSKZXGDFSCCXQX
535	Nicosulfuron	111991-09-4	C15H18N6O6S	Pesticide	411.108	[M+H]+	8.83	COC1=CC(OC)=NC(NC(=O)NS(=O)(=O)C2=NC=CC=C2C(=O)N(C)C)=N1	RTCOGUMHFFWOJV-UHFFFAOYSA-N	RTCOGUMHFFWOJV
536	Metsulfuron-methyl	74223-64-6	C14H15N5O6S	Pesticide	382.082	[M+H]+	9.03	COC(=O)C1=C(C=CC=C1)S(=O)(=O)NC(=O)NC1=NC(OC)=NC(C)=N1	RSMUVYRMZCOLBH-UHFFFAOYSA-N	RSMUVYRMZCOLBH
537	Metobromuron	3060-89-7	C9H11BrN2O2	Pesticide	259.008	[M+H]+	9.95	CON(C)C(=O)NC1=CC=C(Br)C=C1	WLFDQEVORAMCIM-UHFFFAOYSA-N	WLFDQEVORAMCIM
538	Terbutryn	886-50-0	C10H19N5S	Pesticide	242.143	[M+H]+	11.1	CCNC1=NC(SC)=NC(NC(C)(C)C)=N1	IROINLKCQGIITA-UHFFFAOYSA-N	IROINLKCQGIITA
539	Penconazole	66246-88-6	C13H15Cl2N3	Pesticide	284.142	[M+H]+	12.28	CCCC(CN1C=NC=N1)C1=C(Cl)C=C(Cl)C=C1	WKBPZYKAUNRMKP-UHFFFAOYSA-N	WKBPZYKAUNRMKP
540	Pencycuron	66063-05-6	C19H21ClN2O	Pesticide	329.142	[M+H]+	13.22	ClC1=CC=C(CN(C2CCCC2)C(=O)NC2=CC=CC=C2)C=C1	OGYFATSSENRIKG-UHFFFAOYSA-N	OGYFATSSENRIKG
541	Pendimethalin	40487-42-1	C13H19N3O4	Pesticide	282.145	[M+H]+	14.21	CCC(CC)NC1=C(C=C(C)C(C)=C1[N+]([O-])=O)[N+]([O-])=O	CHIFOSRWCNZCFN-UHFFFAOYSA-N	CHIFOSRWCNZCFN
542	Pyroxsulam	422556-08-9	C14H13F3N6O5S	Pesticide	435.069	[M+H]+	8.98	COC1=NC2=NC(NS(=O)(=O)C3=C(OC)N=CC=C3C(F)(F)F)=NN2C(OC)=C1	GLBLPMUBLHYFCW-UHFFFAOYSA-N	GLBLPMUBLHYFCW
543	Pyrimethanil	53112-28-0	C12H13N3	Pesticide	200.118	[M+H]+	10.19	CC1=CC(C)=NC(NC2=CC=CC=C2)=N1	ZLIBICFPKPWGIZ-UHFFFAOYSA-N	ZLIBICFPKPWGIZ
544	Terbuthylazine	5915-41-3	C9H16ClN5	Pesticide	230.117	[M+H]+	11.37	CCNC1=NC(NC(C)(C)C)=NC(Cl)=N1	FZXISNSWEXTPMF-UHFFFAOYSA-N	FZXISNSWEXTPMF
545	Myclobutanil	88671-89-0	C15H17ClN4	Pesticide	289.122	[M+H]+	11.8	CCCCC(CN1C=NC=N1)(C#N)C1=CC=C(Cl)C=C1	HZJKXKUJVSEEFU-UHFFFAOYSA-N	HZJKXKUJVSEEFU
546	Napropamide	15299-99-7	C17H21NO2	Pesticide	272.165	[M+H]+	12.17	CCN(CC)C(=O)C(C)OC1=C2C=CC=CC2=CC=C1	WXZVAROIGSFCFJ-UHFFFAOYSA-N	WXZVAROIGSFCFJ
547	Tebuconazole	107534-96-3	C16H22ClN3O	Pesticide	308.153	[M+H]+	12.75	CC(C)(C)C(O)(CCC1=CC=C(Cl)C=C1)CN1C=NC=N1	PXMNMQRDXWABCY-UHFFFAOYSA-N	PXMNMQRDXWABCY
548	Prosulfocarb	52888-80-9	C14H21NOS	Pesticide	252.142	[M+H]+	13.61	CCCN(CCC)C(=O)SCC1=CC=CC=C1	NQLVQOSNDJXLKG-UHFFFAOYSA-N	NQLVQOSNDJXLKG
549	Tetraconazole	112281-77-3	C13H11Cl2F4N3O	Pesticide	372.029	[M+H]+	12.19	FC(F)C(F)(F)OCC(CN1C=NC=N1)C1=C(Cl)C=C(Cl)C=C1	LQDARGUHUSPFNL-UHFFFAOYSA-N	LQDARGUHUSPFNL
550	Zoxamide	156052-68-5	C14H16Cl3NO2	Pesticide	336.032	[M+H]+	12.84	CCC(C)(NC(=O)C1=CC(Cl)=C(C)C(Cl)=C1)C(=O)CCl	SOUGWDPPRBKJEX-UHFFFAOYSA-N	SOUGWDPPRBKJEX
551	Pyraclostrobin	175013-18-0	C19H18ClN3O4	Pesticide	388.106	[M+H]+	12.96	CON(C(=O)OC)C1=C(COC2=NN(C=C2)C2=CC=C(Cl)C=C2)C=CC=C1	HZRSNVGNWUDEFX-UHFFFAOYSA-N	HZRSNVGNWUDEFX
552	Quinoxyfen	124495-18-7	C15H8Cl2FNO	Pesticide	308.004	[M+H]+	14.13	FC1=CC=C(OC2=CC=NC3=CC(Cl)=CC(Cl)=C23)C=C1	WRPIRSINYZBGPK-UHFFFAOYSA-N	WRPIRSINYZBGPK
553	Pirimiphos methyl	29232-93-7	C11H20N3O3PS	Pesticide	306.104	[M+H]+	12.9	CCN(CC)C1=NC(OP(=S)(OC)OC)=CC(C)=N1	QHOQHJPRIBSPCY-UHFFFAOYSA-N	QHOQHJPRIBSPCY
554	Pyriproxyfen	95737-68-1	C20H19NO3	Pesticide	322.144	[M+H]+	14.03	CC(COC1=CC=C(OC2=CC=CC=C2)C=C1)OC1=NC=CC=C1	NHDHVHZZCFYRSB-UHFFFAOYSA-N	NHDHVHZZCFYRSB
555	Penoxsulam	219714-96-2	C16H14F5N5O5S	Pesticide	484.071	[M+H]+	9.66	COC1=CN=C(OC)N2N=C(NS(=O)(=O)C3=C(C=CC=C3OCC(F)F)C(F)(F)F)N=C12	SYJGKVOENHZYMQ-UHFFFAOYSA-N	SYJGKVOENHZYMQ
556	Phoxim	14816-18-3	C12H15N2O3PS	Pesticide	299.062	[M+H]+	12.96	CCOP(=S)(OCC)ON=C(C#N)C1=CC=CC=C1	ATROHALUCMTWTB-UHFFFAOYSA-N	ATROHALUCMTWTB
557	Prometryn	7287-19-6	C10H19N5S	Pesticide	242.144	[M+H]+	11.01	CSC1=NC(NC(C)C)=NC(NC(C)C)=N1	AAEVYOVXGOFMJO-UHFFFAOYSA-N	AAEVYOVXGOFMJO
558	Propaquizafop	111479-05-1	C22H22ClN3O5	Pesticide	444.132	[M+H]+	13.85	C[C@@H](OC1=CC=C(OC2=NC3=C(C=C(Cl)C=C3)N=C2)C=C1)C(=O)OCCON=C(C)C	FROBCXTULYFHEJ-OAHLLOKOSA-N	FROBCXTULYFHEJ
559	Pyraflufen-ethyl	129630-19-9	C15H13Cl2F3N2O4	Pesticide	413.028	[M+H]+	12.8	CCOC(=O)COC1=C(Cl)C=C(F)C(=C1)C1=NN(C)C(OC(F)F)=C1Cl	APTZNLHMIGJTEW-UHFFFAOYSA-N	APTZNLHMIGJTEW
560	Quizalofop	76578-12-6	C17H13ClN2O4	Pesticide	345.064	[M+H]+	12.49	CC(OC1=CC=C(OC2=CN=C3C=C(Cl)C=CC3=N2)C=C1)C(O)=O	ABOOPXYCKNFDNJ-UHFFFAOYSA-N	ABOOPXYCKNFDNJ
561	Triallate	2303-17-5	C10H16Cl3NOS	Pesticide	304.01	[M+H]+	14.31	CC(C)N(C(C)C)C(=O)SCC(Cl)=C(Cl)Cl	MWBPRDONLNQCFV-UHFFFAOYSA-N	MWBPRDONLNQCFV
562	Tricyclazole	41814-78-2	C9H7N3S	Pesticide	190.043	[M+H]+	7.58	CC1=C2N3C=NN=C3SC2=CC=C1	DQJCHOQLCLEDLL-UHFFFAOYSA-N	DQJCHOQLCLEDLL
563	Carbofuran	1563-66-2	C12H15NO3	Pesticide	222.112	[M+H]+	9.1	CNC(=O)OC1=CC=CC2=C1OC(C)(C)C2	DUEPRVBVGDRKAG-UHFFFAOYSA-N	DUEPRVBVGDRKAG
564	Dichlorvos	62-73-7	C4H7Cl2O4P	Pesticide	220.953	[M+H]+	8.89	COP(=O)(OC)OC=C(Cl)Cl	OEBRKCOSUFCWJD-UHFFFAOYSA-N	OEBRKCOSUFCWJD
565	Dimethoate	60-51-5	C5H12NO3PS2	Pesticide	230.007	[M+H]+	6.48	CNC(=O)CSP(=S)(OC)OC	MCWXGJITAZMZEV-UHFFFAOYSA-N	MCWXGJITAZMZEV
566	Diuron	330-54-1	C9H10Cl2N2O	Pesticide	233.025	[M+H]+	10.37	CN(C)C(=O)NC1=CC(Cl)=C(Cl)C=C1	XMTQQYYKAHVGBJ-UHFFFAOYSA-N	XMTQQYYKAHVGBJ
567	Pirimicarb	23103-98-2	C11H18N4O2	Pesticide	239.15	[M+H]+	7.58	CN(C)C(=O)OC1=C(C)C(C)=NC(=N1)N(C)C	YFGYUFNIOHWBOB-UHFFFAOYSA-N	YFGYUFNIOHWBOB
568	Diazinon	333-41-5	C12H21N2O3PS	Pesticide	305.108	[M+H]+	12.85	CCOP(=S)(OCC)OC1=NC(=NC(C)=C1)C(C)C	FHIVAFMUCKRCQO-UHFFFAOYSA-N	FHIVAFMUCKRCQO
569	Azinphos-methyl	86-50-0	C10H12N3O3PS2	Pesticide	339.995	[M+Na]+	10.69	COP(=S)(OC)SCN1N=NC2=C(C=CC=C2)C1=O	CJJOSEISRRTUQB-UHFFFAOYSA-N	CJJOSEISRRTUQB
570	Bupirimate	41483-43-6	C13H24N4O3S	Pesticide	317.164	[M+H]+	11.8	CCCCC1=C(OS(=O)(=O)N(C)C)N=C(NCC)N=C1C	DSKJPMWIHSOYEA-UHFFFAOYSA-N	DSKJPMWIHSOYEA
571	Fenthion	55-38-9	C10H15O3PS2	Pesticide	279.027	[M+H]+	12.7	COP(=S)(OC)OC1=CC(C)=C(SC)C=C1	PNVJTZOFSHSLTO-UHFFFAOYSA-N	PNVJTZOFSHSLTO
572	Buprofezin	69327-76-0	C16H23N3OS	Pesticide	306.163	[M+H]+	13.73	CC(C)N1C(SCN(C1=O)C1=CC=CC=C1)=NC(C)(C)C	PRLVTUNWOQKEAI-UHFFFAOYSA-N	PRLVTUNWOQKEAI
573	Cyazofamid	120116-88-3	C13H13ClN4O2S	Pesticide	325.052	[M+H]+	12.21	CN(C)S(=O)(=O)N1C(=NC(Cl)=C1C1=CC=C(C)C=C1)C#N	YXKMMRDKEKCERS-UHFFFAOYSA-N	YXKMMRDKEKCERS
574	Chlorpyrifos	2921-88-2	C9H11Cl3NO3PS	Pesticide	349.933	[M+H]+	14.17	CCOP(=S)(OCC)OC1=NC(Cl)=C(Cl)C=C1Cl	SBPBAQFWLVIOKP-UHFFFAOYSA-N	SBPBAQFWLVIOKP
575	Demeton-S-methyl-sulfone	17040-19-6	C6H15O5PS2	Pesticide	263.017	[M+H]+	5.07	CCS(=O)(=O)CCSP(=O)(OC)OC	PZIRJMYRYORVIT-UHFFFAOYSA-N	PZIRJMYRYORVIT
576	Diethofencarb	87130-20-9	C14H21NO4	Pesticide	268.154	[M+H]+	11.13	CCOC1=CC=C(NC(=O)OC(C)C)C=C1OCC	LNJNFVJKDJYTEU-UHFFFAOYSA-N	LNJNFVJKDJYTEU
577	Diniconazole	83657-24-3	C15H17Cl2N3O	Pesticide	326.082	[M+H]+	13.27	CC(C)(C)C(O)C(=C/C1=C(Cl)C=C(Cl)C=C1)\N1C=NC=N1	FBOUIAKEJMZPQG-AWNIVKPZSA-N	FBOUIAKEJMZPQG
578	(R,R)-Benthiavalicarb-isopropyl	177406-68-7	C18H24FN3O3S	Pesticide	382.16	[M+H]+	11.71	CC(C)OC(=O)N[C@@H](C(C)C)C(=O)N[C@H](C)C1=NC2=C(S1)C=C(F)C=C2	USRKFGIXLGKMKU-ABAIWWIYSA-N	USRKFGIXLGKMKU
579	Methiocarb sulfoxide	2635-10-1	C11H15NO3S	Pesticide	242.085	[M+H]+	6.47	CNC(=O)OC1=CC(C)=C(C(C)=C1)S(C)=O	FNCMBMZOZQAWJA-UHFFFAOYSA-N	FNCMBMZOZQAWJA
580	3-Hydroxycarbofuran	16655-82-6	C12H15NO4	Pesticide	238.107	[M+H]+	6.72	CNC(=O)OC1=CC=CC2=C1OC(C)(C)C2O	RHSUJRQZTQNSLL-UHFFFAOYSA-N	RHSUJRQZTQNSLL
581	Ethirimol	23947-60-6	C11H19N3O	Pesticide	210.16	[M+H]+	7.56	CCCCC1=C(O)N=C(NCC)N=C1C	BBXXLROWFHWFQY-UHFFFAOYSA-N	BBXXLROWFHWFQY
582	Fenthion sulfoxide; Mesulfenfos	3761-41-9	C10H15O4PS2	Pesticide	295.022	[M+H]+	9.4	COP(=S)(OC)OC1=CC(C)=C(C=C1)S(C)=O	DLAPIMGBBDILHJ-UHFFFAOYSA-N	DLAPIMGBBDILHJ
583	Fenamidone	161326-34-7	C17H17N3OS	Pesticide	312.117	[M+H]+	11.41	CSC1=N[C@](C)(C(=O)N1NC1=CC=CC=C1)C1=CC=CC=C1	LMVPQMGRYSRMIW-KRWDZBQOSA-N	LMVPQMGRYSRMIW
584	Ethoprophos	13194-48-4	C8H19O2PS2	Pesticide	243.064	[M+H]+	12.18	CCCSP(=O)(OCC)SCCC	VJYFKVYYMZPMAB-UHFFFAOYSA-N	VJYFKVYYMZPMAB
585	Etoxazole	153233-91-1	C21H23F2NO2	Pesticide	360.177	[M+H]+	14.37	CCOC1=C(C=CC(=C1)C(C)(C)C)C1COC(=N1)C1=C(F)C=CC=C1F	IXSZQYVWNJNRAL-UHFFFAOYSA-N	IXSZQYVWNJNRAL
586	Omethoate	1113-02-6	C5H12NO4PS	Pesticide	214.03	[M+H]+	3.73	CNC(=O)CSP(=O)(OC)OC	PZXOQEXFMJCDPG-UHFFFAOYSA-N	PZXOQEXFMJCDPG
587	Pirimicarb desmethyl-	30614-22-3	C10H16N4O2	Pesticide	225.135	[M+H]+	5.75	CNC1=NC(OC(=O)N(C)C)=C(C)C(C)=N1	GTKRZJVAXAQBMB-UHFFFAOYSA-N	GTKRZJVAXAQBMB
588	Methiocarb sulfone	2179-25-1	C11H15NO4S	Pesticide	258.079	[M+H]+	7	CNC(=O)OC1=CC(C)=C(C(C)=C1)S(C)(=O)=O	RJBJMKAMQIOAML-UHFFFAOYSA-N	RJBJMKAMQIOAML
589	DMST (Tolyfluanid metabolite)	66840-71-9	C9H14N2O2S	Pesticide	215.085	[M+H]+	9.29	CN(C)S(=O)(=O)NC1=CC=C(C)C=C1	UDCDOJQOXWCCSD-UHFFFAOYSA-N	UDCDOJQOXWCCSD
590	Fenhexamid	126833-17-8	C14H17Cl2NO2	Pesticide	302.139	[M+H]+	12.5	CC1(CCCCC1)C(=O)NC1=C(Cl)C(Cl)=C(O)C=C1	VDLGAVXLJYLFDH-UHFFFAOYSA-N	VDLGAVXLJYLFDH
591	Fenpyroximate	134098-61-6	C24H27N3O4	Pesticide	422.207	[M+H]+	14.52	CN1N=C(C)C(\C=N\OCC2=CC=C(C=C2)C(=O)OC(C)(C)C)=C1OC1=CC=CC=C1	YYJNOYZRYGDPNH-MFKUBSTISA-N	YYJNOYZRYGDPNH
592	Epoxiconazole	133855-98-8	C17H13ClFN3O	Pesticide	330.081	[M+H]+	12.16	FC1=CC=C(C=C1)[C@@]1(CN2C=NC=N2)O[C@@H]1C1=C(Cl)C=CC=C1	ZMYFCFLJBGAQRS-BXXGRURMNA-N	ZMYFCFLJBGAQRS
593	Flufenoxuron	101463-69-8	C21H11ClF6N2O3	Pesticide	489.044	[M+H]+	14.42	FC1=CC=CC(F)=C1C(=O)NC(=O)NC1=C(F)C=C(OC2=C(Cl)C=C(C=C2)C(F)(F)F)C=C1	RYLHNOVXKPXDIP-UHFFFAOYSA-N	RYLHNOVXKPXDIP
594	Fenazaquin	120928-09-8	C20H22N2O	Pesticide	307.181	[M+H]+	14.8	CC(C)(C)C1=CC=C(CCOC2=NC=NC3=C2C=CC=C3)C=C1	DMYHGDXADUDKCQ-UHFFFAOYSA-N	DMYHGDXADUDKCQ
595	Demeton-S-methyl sulfoxide; Oxydemeton-methyl	301-12-2	C6H15O4PS2	Pesticide	247.022	[M+H]+	5.03	CCS(=O)CCSP(=O)(OC)OC	PMCVMORKVPSKHZ-UHFFFAOYSA-N	PMCVMORKVPSKHZ
596	Fenarimol	60168-88-9	C17H12Cl2N2O	Pesticide	331.04	[M+H]+	12.15	OC(C1=CC=C(Cl)C=C1)(C1=CN=CN=C1)C1=CC=CC=C1Cl	NHOWDZOIZKMVAI-UHFFFAOYSA-N	NHOWDZOIZKMVAI
597	Flutriafol	76674-21-0	C16H13F2N3O	Pesticide	302.11	[M+H]+	10.29	OC(CN1C=NC=N1)(C1=CC=C(F)C=C1)C1=C(F)C=CC=C1	JWUCHKBSVLQQCO-UHFFFAOYSA-N	JWUCHKBSVLQQCO
598	Oxamyl-oxime	30558-43-1	C5H10N2O2S	Pesticide	163.054	[M+H]+	3.82	CSC(=NO)C(=O)N(C)C	KIDWGGCIROEJJW-UHFFFAOYSA-N	KIDWGGCIROEJJW
599	Triadimefon	43121-43-3	C14H16ClN3O2	Pesticide	294.101	[M+H]+	11.75	CC(C)(C)C(=O)C(OC1=CC=C(Cl)C=C1)N1C=NC=N1	WURBVZBTWMNKQT-UHFFFAOYSA-N	WURBVZBTWMNKQT
600	Bispyribac	125401-75-4	C19H18N4O8	Pesticide	431.12	[M+H]+	11.41	COC1=CC(OC)=NC(OC2=CC=CC(OC3=NC(OC)=CC(OC)=N3)=C2C(O)=O)=N1	RYVIXQCRCQLFCM-UHFFFAOYSA-N	RYVIXQCRCQLFCM
601	Halosulfuron-methyl	100784-20-1	C13H15ClN6O7S	Pesticide	435.048	[M+H]+	11.91	COC(=O)C1=C(N(C)N=C1Cl)S(=O)(=O)NC(=O)NC1=NC(OC)=CC(OC)=N1	FMGZEUWROYGLAY-UHFFFAOYSA-N	FMGZEUWROYGLAY
602	Neburon	555-37-3	C12H16Cl2N2O	Pesticide	275.071	[M+H]+	12.5	CCCCN(C)C(=O)NC1=CC(Cl)=C(Cl)C=C1	CCGPUGMWYLICGL-UHFFFAOYSA-N	CCGPUGMWYLICGL
603	Propoxycarbazone	145026-81-9	C15H18N4O7S	Pesticide	399.097	[M+H]+	9.21	CCCOC1=NN(C(=O)NS(=O)(=O)C2=C(C=CC=C2)C(=O)OC)C(=O)N1C	JTHMVYBOQLDDIY-UHFFFAOYSA-N	JTHMVYBOQLDDIY
604	Azimsulfuron	120162-55-2	C13H16N10O5S	Pesticide	425.11	[M+H]+	10.18	COC1=CC(OC)=NC(NC(=O)NS(=O)(=O)C2=C(C=NN2C)C2=NN(C)N=N2)=N1	MAHPNPYYQAIOJN-UHFFFAOYSA-N	MAHPNPYYQAIOJN
605	Benfuracarb	82560-54-1	C20H30N2O5S	Pesticide	411.195	[M+H]+	13.69	CCOC(=O)CCN(SN(C)C(=O)OC1=CC=CC2=C1OC(C)(C)C2)C(C)C	FYZBOYWSHKHDMT-UHFFFAOYSA-N	FYZBOYWSHKHDMT
606	Cinosulfuron	94593-91-6	C15H19N5O7S	Pesticide	414.108	[M+H]+	8.58	COCCOC1=CC=CC=C1S(=O)(=O)NC(=O)NC1=NC(OC)=NC(OC)=N1	WMLPCIHUFDKWJU-UHFFFAOYSA-N	WMLPCIHUFDKWJU
607	Fenpicoxamid	517875-34-2	C31H38N2O11	Pesticide	615.255	[M+H]+	13.6	COC1=CC=NC(C(=O)N[C@H]2COC(=O)[C@H](CC3=CC=CC=C3)[C@@H](OC(=O)C(C)C)[C@H](C)OC2=O)=C1OCOC(=O)C(C)C	QGTOTYJSCYHYFK-RBODFLQRSA-N	QGTOTYJSCYHYFK
608	Bensulfuron-methyl	83055-99-6	C16H18N4O7S	Pesticide	411.097	[M+H]+	10.78	COC(=O)C1=C(CS(=O)(=O)NC(=O)NC2=NC(OC)=CC(OC)=N2)C=CC=C1	XMQFTWRPUQYINF-UHFFFAOYSA-N	XMQFTWRPUQYINF
609	Cumyluron	99485-76-4	C17H19ClN2O	Pesticide	303.126	[M+H]+	11.81	CC(C)(NC(=O)NCC1=C(Cl)C=CC=C1)C1=CC=CC=C1	VYNOULHXXDFBLU-UHFFFAOYSA-N	VYNOULHXXDFBLU
610	Metazachlor ESA	172960-62-2	C14H17N3O4S	Pesticide	324.101	[M+H]+	7.05	CC1=CC=CC(C)=C1N(CN1C=CC=N1)C(=O)CS(O)(=O)=O	IPVCSECPEVHQOV-UHFFFAOYSA-N	IPVCSECPEVHQOV
611	Beflubutamid	113614-08-7	C18H17F4NO2	Pesticide	356.127	[M+H]+	12.69	CCC(OC1=CC(=C(F)C=C1)C(F)(F)F)C(=O)NCC1=CC=CC=C1	FFQPZWRNXKPNPX-UHFFFAOYSA-N	FFQPZWRNXKPNPX
612	Diphenylamine	122-39-4	C12H11N	Pesticide	170.096	[M+H]+	11.82	N(C1=CC=CC=C1)C1=CC=CC=C1	DMBHHRLKUKUOEG-UHFFFAOYSA-N	DMBHHRLKUKUOEG
613	Flumethrin	69770-45-2	C28H22Cl2FNO3	Pesticide	527.13	[M+NH4]+	15.34	CC1(C)C(C=C(Cl)C2=CC=C(Cl)C=C2)C1C(=O)OC(C#N)C1=CC(OC2=CC=CC=C2)=C(F)C=C1	YXWCBRDRVXHABN-UHFFFAOYSA-N	YXWCBRDRVXHABN
614	Fluopyram benzamide; 2-Trifluoromethyl-benzamide	360-64-5	C8H6F3NO	Pesticide	190.047	[M+H]+	5.88	NC(=O)C1=CC=CC=C1C(F)(F)F	QBAYIBZITZBSFO-UHFFFAOYSA-N	QBAYIBZITZBSFO
615	Fluthiacet-methyl	117337-19-6	C15H15ClFN3O3S2	Pesticide	404.031	[M+H]+	12.57	COC(=O)CSC1=C(Cl)C=C(F)C(=C1)N=C1SC(=O)N2CCCCN12	ZCNQYNHDVRPZIH-UHFFFAOYSA-N	ZCNQYNHDVRPZIH
616	Triazamate; Aphistar	112143-82-5	C13H22N4O3S	Pesticide	315.149	[M+H]+	12.01	CCOC(=O)CSC1=NC(=NN1C(=O)N(C)C)C(C)(C)C	NKNFWVNSBIXGLL-UHFFFAOYSA-N	NKNFWVNSBIXGLL
617	Fenchlorphos-oxon	3983-45-7	C8H8Cl3O4P	Pesticide	304.93	[M+H]+	12.11	COP(=O)(OC)OC1=CC(Cl)=C(Cl)C=C1Cl	XWMMHXRGYYPFAV-UHFFFAOYSA-N	XWMMHXRGYYPFAV
618	Piperalin	3478-94-2	C16H21Cl2NO2	Pesticide	330.103	[M+H]+	9.61	CC1CCCCN1CCCOC(=O)C1=CC(Cl)=C(Cl)C=C1	BZGLBXYQOMFXAU-UHFFFAOYSA-N	BZGLBXYQOMFXAU
619	Buturon	3766-60-7	C12H13ClN2O	Pesticide	237.079	[M+H]+	10.31	CC(C#C)N(C)C(=O)NC1=CC=C(Cl)C=C1	BYYMILHAKOURNM-UHFFFAOYSA-N	BYYMILHAKOURNM
620	Terbufos-sulfone	56070-16-7	C9H21O4PS3	Pesticide	338.068	[M+NH4]+	11.09	CCOP(=S)(OCC)SCS(=O)(=O)C(C)(C)C	DWZSTEUTHNUVQD-UHFFFAOYSA-N	DWZSTEUTHNUVQD
621	Mefenacet	73250-68-7	C16H14N2O2S	Pesticide	299.085	[M+H]+	11.81	CN(C(=O)COC1=NC2=CC=CC=C2S1)C1=CC=CC=C1	XIGAUIHYSDTJHW-UHFFFAOYSA-N	XIGAUIHYSDTJHW
622	Triapenthenol	76608-88-3	C15H25N3O	Pesticide	264.207	[M+H]+	12.51	CC(C)(C)C(O)C(=C/C1CCCCC1)\N1C=NC=N1	CNFMJLVJDNGPHR-UKTHLTGXSA-N	CNFMJLVJDNGPHR
623	Phorate	298-02-2	C7H17O2PS3	Pesticide	261.02	[M+H]+	13.02	CCOP(=S)(OCC)SCSCC	BULVZWIRKLYCBC-UHFFFAOYSA-N	BULVZWIRKLYCBC
624	Molinate	2212-67-1	C9H17NOS	Pesticide	188.11	[M+H]+	11.7	CCSC(=O)N1CCCCCC1	DEDOPGXGGQYYMW-UHFFFAOYSA-N	DEDOPGXGGQYYMW
625	Isoxathion	18854-01-8	C13H16NO4PS	Pesticide	314.061	[M+H]+	13.01	CCOP(=S)(OCC)OC1=NOC(=C1)C1=CC=CC=C1	SDMSCIWHRZJSRN-UHFFFAOYSA-N	SDMSCIWHRZJSRN
626	Anilazine	101-05-3	C9H5Cl3N4	Pesticide	274.965	[M+H]+	11.61	ClC1=CC=CC=C1NC1=NC(Cl)=NC(Cl)=N1	IMHBYKMAHXWHRP-UHFFFAOYSA-N	IMHBYKMAHXWHRP
627	Anilofos	64249-01-0	C13H19ClNO3PS2	Pesticide	368.031	[M+H]+	12.76	COP(=S)(OC)SCC(=O)N(C(C)C)C1=CC=C(Cl)C=C1	NXQDBZGWYSEGFL-UHFFFAOYSA-N	NXQDBZGWYSEGFL
628	Climbazole	38083-17-9	C15H17ClN2O2	Pesticide	293.105	[M+H]+	10.17	CC(C)(C)C(=O)C(OC1=CC=C(Cl)C=C1)N1C=CN=C1	OWEGWHBOCFMBLP-UHFFFAOYSA-N	OWEGWHBOCFMBLP
629	Flurprimidol	56425-91-3	C15H15F3N2O2	Pesticide	313.116	[M+H]+	11.73	CC(C)C(O)(C1=CC=C(OC(F)(F)F)C=C1)C1=CN=CN=C1	VEVZCONIUDBCDC-UHFFFAOYSA-N	VEVZCONIUDBCDC
630	Monuron	150-68-5	C9H11ClN2O	Pesticide	199.063	[M+H]+	8.56	CN(C)C(=O)NC1=CC=C(Cl)C=C1	BMLIZLVNXIYGCK-UHFFFAOYSA-N	BMLIZLVNXIYGCK
631	Oxadiargyl	39807-15-3	C15H14Cl2N2O3	Pesticide	358.072	[M+NH4]+	13.05	CC(C)(C)C1=NN(C(=O)O1)C1=C(Cl)C=C(Cl)C(OCC#C)=C1	DVOODWOZJVJKQR-UHFFFAOYSA-N	DVOODWOZJVJKQR
632	Phorate oxone sulfone	2588-06-9	C7H17O5PS2	Pesticide	277.033	[M+H]+	7.29	CCOP(=O)(OCC)SCS(=O)(=O)CC	IIMUEPCADBPEMF-UHFFFAOYSA-N	IIMUEPCADBPEMF
633	Flutianil	958647-10-4	C19H14F4N2OS2	Pesticide	427.056	[M+H]+	12.68	COC1=CC=CC=C1N1CCS\C1=C(/SC1=C(F)C=CC(=C1)C(F)(F)F)C#N	KGXUEPOHGFWQKF-ZCXUNETKSA-N	KGXUEPOHGFWQKF
634	Phosphamidon N-desethyl	13171-22-7	C8H15ClNO5P	Pesticide	272.045	[M+H]+	7.21	CCNC(=O)C(Cl)=C(C)OP(=O)(OC)OC	IWYQSQKKOOZLFH-UHFFFAOYSA-N	IWYQSQKKOOZLFH
635	Prothiocarb	19622-08-3	C8H18N2OS	Pesticide	191.121	[M+H]+	2.4	CCSC(=O)NCCCN(C)C	YRRBXJLFCBCKNW-UHFFFAOYSA-N	YRRBXJLFCBCKNW
636	Karanjin	521-88-0	C18H12O4	Pesticide	293.081	[M+H]+	12.63	COC1=C(OC2=C(C=CC3=C2C=CO3)C1=O)C1=CC=CC=C1	LKPQNZRGGNOPPU-UHFFFAOYSA-N	LKPQNZRGGNOPPU
637	Etaconazole	60207-93-4	C14H15Cl2N3O2	Pesticide	328.062	[M+H]+	12.26	CCC1COC(CN2C=NC=N2)(O1)C1=C(Cl)C=C(Cl)C=C1	DWRKFAJEBUWTQM-UHFFFAOYSA-N	DWRKFAJEBUWTQM
638	Fluchloraminopyr	2445980-81-2	C8H7Cl2FN2O3	Pesticide	268.989	[M+H]+	9.62	C[C@@H](OC1=NC(F)=C(Cl)C(N)=C1Cl)C(O)=O	LEIWLFHGOGNSAD-UWTATZPHSA-N	LEIWLFHGOGNSAD
639	Imazethapyr	81335-77-5	C15H19N3O3	Pesticide	290.15	[M+H]+	8.51	CCC1=CN=C(C2=NC(C)(C(C)C)C(=O)N2)C(=C1)C(O)=O	XVOKUMIPKHGGTN-UHFFFAOYSA-N	XVOKUMIPKHGGTN
640	Dipropetryn	4147-51-7	C11H21N5S	Pesticide	256.159	[M+H]+	11.88	CCSC1=NC(NC(C)C)=NC(NC(C)C)=N1	NPWMZOGDXOFZIN-UHFFFAOYSA-N	NPWMZOGDXOFZIN
641	Isouron	55861-78-4	C10H17N3O2	Pesticide	212.139	[M+H]+	9.34	CN(C)C(=O)NC1=NOC(=C1)C(C)(C)C	JLLJHQLUZAKJFH-UHFFFAOYSA-N	JLLJHQLUZAKJFH
642	Monosulfuron ester	175076-90-1	C14H14N4O5S	Pesticide	351.076	[M+H]+	8.27	COC(=O)C1=CC=CC=C1S(=O)(=O)NC(=O)NC1=NC(C)=CC=N1	VGBNSONMEGTIDX-UHFFFAOYSA-N	VGBNSONMEGTIDX
643	4-Chloro-N-cyclopentylbenzylamine; Pencycuron-PB-amine	66063-15-8	C12H16ClN	Pesticide	210.105	[M+H]+	6.95	ClC1=CC=C(CNC2CCCC2)C=C1	XIXHUNCZQIRQOG-UHFFFAOYSA-N	XIXHUNCZQIRQOG
644	Phenisopham	57375-63-0	C19H22N2O4	Pesticide	360.192	[M+NH4]+	12.38	CCN(C(=O)OC1=CC=CC(NC(=O)OC(C)C)=C1)C1=CC=CC=C1	PWEOEHNGYFXZLI-UHFFFAOYSA-N	PWEOEHNGYFXZLI
645	Pyriflubenzoxim	2760545-39-7	C27H22F3N5O8	Pesticide	602.15	[M+H]+	13.58	COC1=CC(=NC(=N1)OC2=C(C(=CC=C2)OC3=NC(=CC(=N3)OC)OC)C(=O)O/N=C/C4=CC=CC=C4C(F)(F)F)OC	YKBOANIGYIONAL-XAZZYMPDSA-N	YKBOANIGYIONAL
646	Pymetrozine	123312-89-0	C10H11N5O	Pesticide	218.104	[M+H]+	3.3	CC1=NNC(=O)N(C1)\N=C\C1=CC=CN=C1	QHMTXANCGGJZRX-WUXMJOGZSA-N	QHMTXANCGGJZRX
647	Nitenpyram	150824-47-8	C11H15ClN4O2	Pesticide	271.096	[M+H]+	4.58	CCN(CC1=CC=C(Cl)N=C1)C(\NC)=C\[N+]([O-])=O	CFRPSFYHXJZSBI-DHZHZOJOSA-N	CFRPSFYHXJZSBI
648	Oxadixyl	77732-09-3	C14H18N2O4	Pesticide	279.134	[M+H]+	8.44	COCC(=O)N(N1CCOC1=O)C1=C(C)C=CC=C1C	UWVQIROCRJWDKL-UHFFFAOYSA-N	UWVQIROCRJWDKL
649	Metalaxyl	57837-19-1	C15H21NO4	Pesticide	280.154	[M+H]+	10.49	COCC(=O)N(C(C)C(=O)OC)C1=C(C)C=CC=C1C	ZQEIXNIJLIKNTD-UHFFFAOYSA-N	ZQEIXNIJLIKNTD
650	Methoxyfenozide	161050-58-4	C22H28N2O3	Pesticide	369.217	[M+H]+	11.71	COC1=CC=CC(C(=O)NN(C(=O)C2=CC(C)=CC(C)=C2)C(C)(C)C)=C1C	QCAWEPFNJXQPAN-UHFFFAOYSA-N	QCAWEPFNJXQPAN
651	Mepanipyrim	110235-47-7	C14H13N3	Pesticide	224.118	[M+H]+	11.9	CC#CC1=CC(C)=NC(NC2=CC=CC=C2)=N1	CIFWZNRJIBNXRE-UHFFFAOYSA-N	CIFWZNRJIBNXRE
652	Picoxystrobin	117428-22-5	C18H16F3NO4	Pesticide	368.111	[M+H]+	12.52	CO\C=C(\C(=O)OC)C1=C(COC2=NC(=CC=C2)C(F)(F)F)C=CC=C1	IBSNKSODLGJUMQ-SDNWHVSQSA-N	IBSNKSODLGJUMQ
653	Profenofos	41198-08-7	C11H15BrClO3PS	Pesticide	372.943	[M+H]+	13.75	CCCSP(=O)(OCC)OC1=C(Cl)C=C(Br)C=C1	QYMMJNLHFKGANY-UHFFFAOYSA-N	QYMMJNLHFKGANY
654	Spirodiclofen	148477-71-8	C21H24Cl2O4	Pesticide	411.113	[M+H]+	14.59	CCC(C)(C)C(=O)OC1=C(C(=O)OC11CCCCC1)C1=CC=C(Cl)C=C1Cl	DTDSAWVUFPGDMX-UHFFFAOYSA-N	DTDSAWVUFPGDMX
655	Iprovalicarb	140923-17-7	C18H28N2O3	Pesticide	321.217	[M+H]+	12.05	CC(C)OC(=O)N[C@@H](C(C)C)C(=O)NC(C)C1=CC=C(C)C=C1	NWUWYYSKZYIQAE-WMCAAGNKSA-N	NWUWYYSKZYIQAE
656	Pyridaben	96489-71-3	C19H25ClN2OS	Pesticide	365.145	[M+H]+	14.85	CC(C)(C)N1N=CC(SCC2=CC=C(C=C2)C(C)(C)C)=C(Cl)C1=O	DWFZBUWUXWZWKD-UHFFFAOYSA-N	DWFZBUWUXWZWKD
657	Hexythiazox	78587-05-0	C17H21ClN2O2S	Pesticide	353.109	[M+H]+	14.23	C[C@H]1[C@@H](SC(=O)N1C(=O)NC1CCCCC1)C1=CC=C(Cl)C=C1	XGWIJUOSCAQSSV-ICMWTWRANA-N	XGWIJUOSCAQSSV
658	Hexaconazole	79983-71-4	C14H17Cl2N3O	Pesticide	314.082	[M+H]+	13.07	CCCCC(O)(CN1C=NC=N1)C1=CC=C(Cl)C=C1Cl	STMIIPIFODONDC-UHFFFAOYSA-N	STMIIPIFODONDC
659	Monocrotophos	6923-22-4	C7H14NO5P	Pesticide	224.068	[M+H]+	5.45	CNC(=O)\C=C(/C)OP(=O)(OC)OC	KRTSDMXIXPKRQR-AATRIKPKSA-N	KRTSDMXIXPKRQR
660	Fenamiphos	22224-92-6	C13H22NO3PS	Pesticide	304.113	[M+H]+	12.44	CCOP(=O)(NC(C)C)OC1=CC=C(SC)C(C)=C1	ZCJPOPBZHLUFHF-UHFFFAOYSA-N	ZCJPOPBZHLUFHF
661	Dazomet	533-74-4	C5H10N2S2	Pesticide	163.036	[M+H]+	4.32	CN1CSC(=S)N(C)C1	QAYICIQNSGETAS-UHFFFAOYSA-N	QAYICIQNSGETAS
662	Formetanate	22259-30-9	C11H15N3O2	Pesticide	222.124	[M+H]+	3.52	CNC(=O)OC1=CC=CC(=C1)N=CN(C)C	RMFNNCGOSPBBAD-UHFFFAOYSA-N	RMFNNCGOSPBBAD
663	Naled	300-76-5	C4H7Br2Cl2O4P	Pesticide	378.79	[M+H]+	10.69	COP(=O)(OC)OC(Br)C(Cl)(Cl)Br	BUYMVQAILCEWRR-UHFFFAOYSA-N	BUYMVQAILCEWRR
664	Terbufos	13071-79-9	C9H21O2PS3	Pesticide	289.052	[M+H]+	6.74	CCOP(=S)(OCC)SCSC(C)(C)C	XLNZEKHULJKQBA-UHFFFAOYSA-N	XLNZEKHULJKQBA
665	Thiophanate methyl	23564-05-8	C12H14N4O4S2	Pesticide	343.053	[M+H]+	8.94	COC(=O)NC(=S)NC1=C(NC(=S)NC(=O)OC)C=CC=C1	QGHREAKMXXNCOA-UHFFFAOYSA-N	QGHREAKMXXNCOA
666	Vamidothion	2275-23-2	C8H18NO4PS2	Pesticide	288.049	[M+H]+	6.92	CNC(=O)C(C)SCCSP(=O)(OC)OC	LESVOLZBIFDZGS-UHFFFAOYSA-N	LESVOLZBIFDZGS
667	Florasulam	145701-23-1	C12H8F3N5O3S	Pesticide	360.038	[M+H]+	7.88	COC1=NC=C(F)C2=NC(=NN12)S(=O)(=O)NC1=C(F)C=CC=C1F	QZXATCCPQKOEIH-UHFFFAOYSA-N	QZXATCCPQKOEIH
668	Mephosfolan	950-10-7	C8H16NO3PS2	Pesticide	270.038	[M+H]+	8.98	CCOP(=O)(OCC)N=C1SCC(C)S1	LTQSAUHRSCMPLD-UHFFFAOYSA-N	LTQSAUHRSCMPLD
669	Phosphamidon	13171-21-6	C10H19ClNO5P	Pesticide	300.076	[M+H]+	8.58	CCN(CC)C(=O)C(Cl)=C(C)OP(=O)(OC)OC	RGCLLPNLLBQHPF-UHFFFAOYSA-N	RGCLLPNLLBQHPF
670	Malaoxon	1634-78-2	C10H19O7PS	Pesticide	315.067	[M+H]+	9.3	CCOC(=O)CC(SP(=O)(OC)OC)C(=O)OCC	WSORODGWGUUOBO-UHFFFAOYSA-N	WSORODGWGUUOBO
671	Fenthion sulfone	3761-42-0	C10H15O5PS2	Pesticide	311.017	[M+H]+	9.7	COP(=S)(OC)OC1=CC(C)=C(C=C1)S(C)(=O)=O	ZDHYERRNXRANLI-UHFFFAOYSA-N	ZDHYERRNXRANLI
672	Fenpropidin	67306-00-7	C19H31N	Pesticide	274.253	[M+H]+	10.62	CC(CN1CCCCC1)CC1=CC=C(C=C1)C(C)(C)C	MGNFYQILYYYUBS-UHFFFAOYSA-N	MGNFYQILYYYUBS
673	Triforine	26644-46-2	C10H14Cl6N4O2	Pesticide	454.915	[M+Na]+	10.83	ClC(Cl)(Cl)C(NC=O)N1CCN(CC1)C(NC=O)C(Cl)(Cl)Cl	RROQIUMZODEXOR-UHFFFAOYSA-N	RROQIUMZODEXOR
674	Terbufos sulfoxide	10548-10-4	C9H21O3PS3	Pesticide	305.046	[M+H]+	11.14	CCOP(=S)(OCC)SCS(=O)C(C)(C)C	KKOYBOFPUBHPFO-UHFFFAOYSA-N	KKOYBOFPUBHPFO
675	Fosthiazate	98886-44-3	C9H18NO3PS2	Pesticide	284.054	[M+H]+	9.91	CCOP(=O)(SC(C)CC)N1CCSC1=O	DUFVKSUJRWYZQP-UHFFFAOYSA-N	DUFVKSUJRWYZQP
676	Paclobutrazol	76738-62-0	C15H20ClN3O	Pesticide	294.137	[M+H]+	11.62	CC(C)(C)[C@H](O)[C@H](CC1=CC=C(Cl)C=C1)N1C=NC=N1	RMOGWMIKYWRTKW-JJANDPSINA-N	RMOGWMIKYWRTKW
677	Prothioconazole-desthio	120983-64-4	C14H15Cl2N3O	Pesticide	312.067	[M+H]+	12.26	OC(CN1C=NC=N1)(CC1=C(Cl)C=CC=C1)C1(Cl)CC1	HHUQPWODPBDTLI-UHFFFAOYSA-N	HHUQPWODPBDTLI
678	Dimefox	115-26-4	C4H12FN2OP	Pesticide	155.074	[M+H]+	5.89	CN(C)P(F)(=O)N(C)C	PGJBQBDNXAZHBP-UHFFFAOYSA-N	PGJBQBDNXAZHBP
679	Disulfoton sulfoxide; Oxydisulfoton	2497-07-6	C8H19O3PS3	Pesticide	291.031	[M+H]+	10.03	CCOP(=S)(OCC)SCCS(=O)CC	UPUGLJYNCXXUQV-UHFFFAOYSA-N	UPUGLJYNCXXUQV
680	Ethoxyquin	91-53-2	C14H19NO	Pesticide	218.154	[M+H]+	10	CCOC1=CC2=C(NC(C)(C)C=C2C)C=C1	DECIPOUIJURFOJ-UHFFFAOYSA-N	DECIPOUIJURFOJ
681	Fenamiphos sulfoxide	31972-43-7	C13H22NO4PS	Pesticide	320.108	[M+H]+	9.36	CCOP(=O)(NC(C)C)OC1=CC=C(C(C)=C1)S(C)=O	LUQMWGMGWJEGAT-UHFFFAOYSA-N	LUQMWGMGWJEGAT
682	Fenobucarb	3766-81-2	C12H17NO2	Pesticide	208.133	[M+H]+	11.16	CCC(C)C1=CC=CC=C1OC(=O)NC	DIRFUJHNVNOBMY-UHFFFAOYSA-N	DIRFUJHNVNOBMY
683	Furalaxyl	57646-30-7	C17H19NO4	Pesticide	302.139	[M+H]+	11.24	COC(=O)C(C)N(C(=O)C1=CC=CO1)C1=C(C)C=CC=C1C	CIEXPHRYOLIQQD-UHFFFAOYSA-N	CIEXPHRYOLIQQD
684	Ipconazole	125225-28-7	C18H24ClN3O	Pesticide	334.168	[M+H]+	13.56	CC(C)C1CCC(CC2=CC=C(Cl)C=C2)C1(O)CN1C=NC=N1	QTYCMDBMOLSEAM-UHFFFAOYSA-N	QTYCMDBMOLSEAM
685	Isoprothiolane	50512-35-1	C12H18O4S2	Pesticide	291.072	[M+H]+	11.63	CC(C)OC(=O)C(C(=O)OC(C)C)=C1SCCS1	UFHLMYOGRXOCSL-UHFFFAOYSA-N	UFHLMYOGRXOCSL
686	Mepronil	55814-41-0	C17H19NO2	Pesticide	270.149	[M+H]+	11.65	CC(C)OC1=CC=CC(NC(=O)C2=C(C)C=CC=C2)=C1	BCTQJXQXJVLSIG-UHFFFAOYSA-N	BCTQJXQXJVLSIG
687	Mevinphos	7786-34-7	C7H13O6P	Pesticide	225.052	[M+H]+	6.74	COC(=O)C=C(C)OP(=O)(OC)OC	GEPDYQSQVLXLEU-UHFFFAOYSA-N	GEPDYQSQVLXLEU
688	Oxycarboxin	5259-88-1	C12H13NO4S	Pesticide	268.064	[M+H]+	7.22	CC1=C(C(=O)NC2=CC=CC=C2)S(=O)(=O)CCO1	AMEKQAFGQBKLKX-UHFFFAOYSA-N	AMEKQAFGQBKLKX
689	Phorate sulfoxide	2588-03-6	C7H17O3PS3	Pesticide	277.015	[M+H]+	10.02	CCOP(=S)(OCC)SCS(=O)CC	XRQHTUDGPWMPKX-UHFFFAOYSA-N	XRQHTUDGPWMPKX
690	Thiodicarb	59669-26-0	C10H18N4O4S3	Pesticide	355.056	[M+H]+	9.74	CSC(C)=NOC(=O)N(C)SN(C)C(=O)ON=C(C)SC	XDOTVMNBCQVZKG-UHFFFAOYSA-N	XDOTVMNBCQVZKG
691	Triticonazole	131983-72-7	C17H20ClN3O	Pesticide	318.137	[M+H]+	12.17	CC1(C)CCC(=CC2=CC=C(Cl)C=C2)C1(O)CN1C=NC=N1	PPDBOQMNKNNODG-UHFFFAOYSA-N	PPDBOQMNKNNODG
692	Valifenalate	283159-90-0	C19H27ClN2O5	Pesticide	399.168	[M+H]+	11.93	COC(=O)CC(NC(=O)[C@@H](NC(=O)OC(C)C)C(C)C)C1=CC=C(Cl)C=C1	DBXFMOWZRXXBRN-LWKPJOBUSA-N	DBXFMOWZRXXBRN
693	Bromuconazole	116255-48-2	C13H12BrCl2N3O	Pesticide	375.962	[M+H]+	11.86	ClC1=CC(Cl)=C(C=C1)C1(CN2C=NC=N2)CC(Br)CO1	HJJVPARKXDDIQD-UHFFFAOYSA-N	HJJVPARKXDDIQD
694	Carpropamid	104030-54-8	C15H18Cl3NO	Pesticide	334.053	[M+H]+	12.79	CCC1(C(C)C1(Cl)Cl)C(=O)NC(C)C1=CC=C(Cl)C=C1	RXDMAYSSBPYBFW-UHFFFAOYSA-N	RXDMAYSSBPYBFW
695	Cymiazole	61676-87-7	C12H14N2S	Pesticide	219.095	[M+H]+	6.89	CN1C=CSC1=NC1=C(C)C=C(C)C=C1	YUAUPYJCVKNAEC-UHFFFAOYSA-N	YUAUPYJCVKNAEC
696	Diafenthiuron	80060-09-9	C23H32N2OS	Pesticide	385.231	[M+H]+	9	CC(C)C1=CC(OC2=CC=CC=C2)=CC(C(C)C)=C1NC(=S)NC(C)(C)C	WOWBFOBYOAGEEA-UHFFFAOYSA-N	WOWBFOBYOAGEEA
697	Dicrotophos	141-66-2	C8H16NO5P	Pesticide	238.084	[M+H]+	5.97	COP(=O)(OC)O\C(C)=C\C(=O)N(C)C	VEENJGZXVHKXNB-VOTSOKGWSA-N	VEENJGZXVHKXNB
698	Metoxuron	19937-59-8	C10H13ClN2O2	Pesticide	229.074	[M+H]+	7.96	COC1=C(Cl)C=C(NC(=O)N(C)C)C=C1	DSRNRYQBBJQVCW-UHFFFAOYSA-N	DSRNRYQBBJQVCW
699	Pyroquilon	57369-32-1	C11H11NO	Pesticide	174.091	[M+H]+	8.7	O=C1CCC2=C3N1CCC3=CC=C2	XRJLAOUDSILTFT-UHFFFAOYSA-N	XRJLAOUDSILTFT
700	Dodemorph	1593-77-7	C18H35NO	Pesticide	282.279	[M+H]+	10.34	CC1CN(CC(C)O1)C1CCCCCCCCCCC1	JMXKCYUTURMERF-UHFFFAOYSA-N	JMXKCYUTURMERF
701	Desmedipham	13684-56-5	C16H16N2O4	Pesticide	301.118	[M+H]+	10.64	CCOC(=O)NC1=CC(OC(=O)NC2=CC=CC=C2)=CC=C1	WZJZMXBKUWKXTQ-UHFFFAOYSA-N	WZJZMXBKUWKXTQ
702	Chlorbromuron	13360-45-7	C9H10BrClN2O2	Pesticide	292.969	[M+H]+	11.39	CON(C)C(=O)NC1=CC(Cl)=C(Br)C=C1	NLYNUTMZTCLNOO-UHFFFAOYSA-N	NLYNUTMZTCLNOO
703	Azaconazole	60207-31-0	C12H11Cl2N3O2	Pesticide	300.03	[M+H]+	10.61	ClC1=CC(Cl)=C(C=C1)C1(CN2C=NC=N2)OCCO1	AKNQMEBLVAMSNZ-UHFFFAOYSA-N	AKNQMEBLVAMSNZ
704	Lenacil	2164-08-1	C13H18N2O2	Pesticide	235.144	[M+H]+	10.24	O=C1NC2=C(CCC2)C(=O)N1C1CCCCC1	ZTMKADLOSYKWCA-UHFFFAOYSA-N	ZTMKADLOSYKWCA
705	Simazine	122-34-9	C7H12ClN5	Pesticide	202.085	[M+H]+	8.96	CCNC1=NC(NCC)=NC(Cl)=N1	ODCWYMIRDDJXKW-UHFFFAOYSA-N	ODCWYMIRDDJXKW
706	Benalaxyl-M	98243-83-5	C20H23NO3	Pesticide	326.175	[M+H]+	12.83	COC(=O)[C@@H](C)N(C(=O)CC1=CC=CC=C1)C1=C(C)C=CC=C1C	CJPQIRJHIZUAQP-MRXNPFEDSA-N	CJPQIRJHIZUAQP
707	Cyanazine; Fortrol	21725-46-2	C9H13ClN6	Pesticide	241.096	[M+H]+	8.62	CCNC1=NC(NC(C)(C)C#N)=NC(Cl)=N1	MZZBPDKVEFVLFF-UHFFFAOYSA-N	MZZBPDKVEFVLFF
708	Diclobutrazol	75736-33-3	C15H19Cl2N3O	Pesticide	328.098	[M+H]+	12.67	[H]C(CC1=C(Cl)C=C(Cl)C=C1)([C@@H](O)C(C)(C)C)N1C=NC=N1	URDNHJIVMYZFRT-JJANDPSINA-N	URDNHJIVMYZFRT
709	Disulfoton sulfone	2497-06-5	C8H19O4PS3	Pesticide	307.026	[M+H]+	10.17	CCOP(=S)(OCC)SCCS(=O)(=O)CC	BKVJOVPVLOJPKJ-UHFFFAOYSA-N	BKVJOVPVLOJPKJ
710	Fenamiphos sulfone	31972-44-8	C13H22NO5PS	Pesticide	336.103	[M+H]+	9.53	CCOP(=O)(NC(C)C)OC1=CC=C(C(C)=C1)S(C)(=O)=O	LVNYJXIBJFXIRZ-UHFFFAOYSA-N	LVNYJXIBJFXIRZ
711	Fluometuron	2164-17-2	C10H11F3N2O	Pesticide	233.09	[M+H]+	9.84	CN(C)C(=O)NC1=CC=CC(=C1)C(F)(F)F	RZILCCPWPBTYDO-UHFFFAOYSA-N	RZILCCPWPBTYDO
712	Methomyl oxime	13749-94-5	C3H7NOS	Pesticide	106.032	[M+H]+	3.3	CSC(C)=NO	TYEVWCPZVQACAE-UHFFFAOYSA-N	TYEVWCPZVQACAE
713	Metolcarb	1129-41-5	C9H11NO2	Pesticide	166.086	[M+H]+	8.44	CN=C(O)OC1=CC=CC(C)=C1	VOEYXMAFNDNNED-UHFFFAOYSA-N	VOEYXMAFNDNNED
714	Monolinuron	1746-81-2	C9H11ClN2O2	Pesticide	215.058	[M+H]+	9.62	CON(C)C(=O)NC1=CC=C(Cl)C=C1	LKJPSUCKSLORMF-UHFFFAOYSA-N	LKJPSUCKSLORMF
715	Nuarimol	63284-71-9	C17H12ClFN2O	Pesticide	315.07	[M+H]+	11.31	OC(C1=CC=C(F)C=C1)(C1=CN=CN=C1)C1=CC=CC=C1Cl	SAPGTCDSBGMXCD-UHFFFAOYSA-N	SAPGTCDSBGMXCD
716	Ofurace	58810-48-3	C14H16ClNO3	Pesticide	282.089	[M+H]+	9.23	CC1=CC=CC(C)=C1N(C1CCOC1=O)C(=O)CCl	OWDLFBLNMPCXSD-UHFFFAOYSA-N	OWDLFBLNMPCXSD
717	Phenmedipham	13684-63-4	C16H16N2O4	Pesticide	301.118	[M+H]+	10.66	COC(=O)NC1=CC(OC(=O)NC2=CC=CC(C)=C2)=CC=C1	IDOWTHOLJBTAFI-UHFFFAOYSA-N	IDOWTHOLJBTAFI
718	Phorate sulfone	2588-04-7	C7H17O4PS3	Pesticide	293.01	[M+H]+	10.19	CCOP(=S)(OCC)SCS(=O)(=O)CC	YVPSNUIHHFTTRL-UHFFFAOYSA-N	YVPSNUIHHFTTRL
719	Phosmet oxon	3735-33-9	C11H12NO5PS	Pesticide	302.025	[M+H]+	8.3	COP(=O)(OC)SCN1C(=O)C2=C(C=CC=C2)C1=O	BEMXOWRVWRNPPL-UHFFFAOYSA-N	BEMXOWRVWRNPPL
720	Pyridaphenthion	119-12-0	C14H17N2O4PS	Pesticide	341.072	[M+H]+	11.83	CCOP(=S)(OCC)OC1=NN(C(=O)C=C1)C1=CC=CC=C1	CXJSOEPQXUCJSA-UHFFFAOYSA-N	CXJSOEPQXUCJSA
721	Pyridafol; Pyridate metabolite	40020-01-7	C10H7ClN2O	Pesticide	207.032	[M+H]+	7.81	OC1=CC(Cl)=NN=C1C1=CC=CC=C1	ZUSHSDOEVHPTCU-UHFFFAOYSA-N	ZUSHSDOEVHPTCU
722	Pyrifenox	88283-41-4	C14H12Cl2N2O	Pesticide	295.04	[M+H]+	11.4	CON=C(CC1=CC=CN=C1)C1=C(Cl)C=C(Cl)C=C1	CKPCAYZTYMHQEX-UHFFFAOYSA-N	CKPCAYZTYMHQEX
723	Thionazin	297-97-2	C8H13N2O3PS	Pesticide	249.046	[M+H]+	10.34	CCOP(=S)(OCC)OC1=CN=CC=N1	IRVDMKJLOCGUBJ-UHFFFAOYSA-N	IRVDMKJLOCGUBJ
724	Matrine	519-02-8	C15H24N2O	Pesticide/Natural toxin	249.196	[M+H]+	2.91	[H][C@]12CCCN3CCC[C@]([H])([C@@]4([H])CCCC(=O)N4C1)[C@]23[H]	ZSBXGIUJOOQZMP-JLNYLFASSA-N	ZSBXGIUJOOQZMP
725	Tritosulfuron	142469-14-5	C13H9F6N5O4S	Pesticide	446.036	[M+H]+	11.24	COC1=NC(=NC(NC(=O)NS(=O)(=O)C2=CC=CC=C2C(F)(F)F)=N1)C(F)(F)F	KVEQCVKVIFQSGC-UHFFFAOYSA-N	KVEQCVKVIFQSGC
726	Oxathiapiprolin	1003318-67-9	C24H22F5N5O2S	Pesticide	540.149	[M+H]+	11.65	CC1=CC(=NN1CC(=O)N1CCC(CC1)C1=NC(=CS1)C1=NOC(C1)C1=C(F)C=CC=C1F)C(F)(F)F	IAQLCKZJGNTRDO-UHFFFAOYSA-N	IAQLCKZJGNTRDO
727	Penflufen	494793-67-8	C18H24FN3O	Pesticide	318.198	[M+H]+	12.69	CC(C)CC(C)C1=CC=CC=C1NC(=O)C1=C(F)N(C)N=C1C	GOFJDXZZHFNFLV-UHFFFAOYSA-N	GOFJDXZZHFNFLV
728	Isopyrazam	881685-58-1	C20H23F2N3O	Pesticide	360.188	[M+H]+	13.4	CC(C)C1C2CCC1C1=C2C=CC=C1NC(=O)C1=CN(C)N=C1C(F)F	XTDZGXBTXBEZDN-UHFFFAOYSA-N	XTDZGXBTXBEZDN
729	Fluralaner	864731-61-3	C22H17Cl2F6N3O3	Drug	556.063	[M+H]+	13.77	CC1=C(C=CC(=C1)C1=NOC(C1)(C1=CC(Cl)=CC(Cl)=C1)C(F)(F)F)C(=O)NCC(=O)NCC(F)(F)F	MLBZKOGAMRTSKP-UHFFFAOYSA-N	MLBZKOGAMRTSKP
730	Fluazuron	86811-58-7	C20H10Cl2F5N3O3	Pesticide	506.01	[M+H]+	14.28	FC1=CC=CC(F)=C1C(=O)NC(=O)NC1=CC(OC2=NC=C(C=C2Cl)C(F)(F)F)=C(Cl)C=C1	YOWNVPAUWYHLQX-UHFFFAOYSA-N	YOWNVPAUWYHLQX
731	Penthiopyrad	183675-82-3	C16H20F3N3OS	Pesticide	360.135	[M+H]+	12.8	CC(C)CC(C)C1=C(NC(=O)C2=CN(C)N=C2C(F)(F)F)C=CS1	PFFIDZXUXFLSSR-UHFFFAOYSA-N	PFFIDZXUXFLSSR
732	Bifenazate diazene	149878-40-0	C17H18N2O3	Pesticide	299.139	[M+H]+	13.42	COC1=C(C=C(C=C1)C1=CC=CC=C1)N=NC(=O)OC(C)C	AGTBLMHWQIEASU-UHFFFAOYSA-N	AGTBLMHWQIEASU
733	Fenpyrazamine	473798-59-3	C17H21N3O2S	Pesticide	332.143	[M+H]+	11.83	CC(C)N1N(C(=O)SCC=C)C(N)=C(C1=O)C1=CC=CC=C1C	UTOHZQYBSYOOGC-UHFFFAOYSA-N	UTOHZQYBSYOOGC
734	Benzovindiflupyr	1072957-71-1	C18H15Cl2F2N3O	Pesticide	398.063	[M+H]+	12.86	CN1C=C(C(=O)NC2=C3C4CCC(C3=CC=C2)C4=C(Cl)Cl)C(=N1)C(F)F	CCCGEKHKTPTUHJ-UHFFFAOYSA-N	CCCGEKHKTPTUHJ
735	Metominostrobin	133408-50-1	C16H16N2O3	Pesticide	285.123	[M+H]+	10.36	CNC(=O)C(=N\OC)\C1=CC=CC=C1OC1=CC=CC=C1	HIIRDDUVRXCDBN-OBGWFSINSA-N	HIIRDDUVRXCDBN
736	Prochloraz Metabolite BTS44595	139520-94-8	C12H15Cl3N2O2	Pesticide	325.027	[M+H]+	13.08	CCCN(CCOC1=C(Cl)C=C(Cl)C=C1Cl)C(N)=O	MPNJTIZLDHWBFX-UHFFFAOYSA-N	MPNJTIZLDHWBFX
737	Pyriofenone	688046-61-9	C18H20ClNO5	Pesticide	366.111	[M+H]+	13.22	COC1=C(OC)C(OC)=C(C(=O)C2=C(C)C(Cl)=CN=C2OC)C(C)=C1	NMVCBWZLCXANER-UHFFFAOYSA-N	NMVCBWZLCXANER
738	Spirotetramat-enol	203312-38-3	C18H23NO3	Pesticide	302.175	[M+H]+	9.91	CO[C@H]1CC[C@]2(CC1)NC(=O)C(=C2O)C1=CC(C)=CC=C1C	IDJJHEIUIYGFDX-QGGXVJLZNA-N	IDJJHEIUIYGFDX
739	Spirotetramat-enol-glucoside	1172614-86-6	C24H33NO8	Pesticide	464.228	[M+H]+	6.21	CO[C@H]1CC[C@]2(CC1)NC(=O)C(=C2O[C@@H]1O[C@H](CO)[C@@H](O)[C@H](O)[C@H]1O)C1=CC(C)=CC=C1C	UZUGTDHNHPYPHX-WNHDOHIFSA-N	UZUGTDHNHPYPHX
740	Spirotetramat-keto-hydroxy	1172134-11-0	C18H23NO4	Pesticide	318.17	[M+H]+	10.64	CO[C@H]1CC[C@]2(CC1)NC(=O)C(O)(C2=O)C1=CC(C)=CC=C1C	XOVCVOLJZHNHLA-GESSKKQQNA-N	XOVCVOLJZHNHLA
741	Spirotetramat-mono-hydroxy	1172134-12-1	C18H25NO3	Pesticide	304.191	[M+H]+	8.99	CO[C@H]1CC[C@]2(CC1)NC(=O)C(C2O)C1=CC(C)=CC=C1C	HPQGJNTUXNUIDL-RMVSHPHENA-N	HPQGJNTUXNUIDL
742	Tembotrione	335104-84-2	C17H16ClF3O6S	Pesticide	458.065	[M+NH4]+	10.93	CS(=O)(=O)C1=C(COCC(F)(F)F)C(Cl)=C(C=C1)C(=O)C1C(=O)CCCC1=O	IUQAXCIUEPFPSF-UHFFFAOYSA-N	IUQAXCIUEPFPSF
743	Triflumizole	68694-11-1	C15H15ClF3N3O	Pesticide	346.093	[M+H]+	13.46	CCCOC\C(=N/C1=C(C=C(Cl)C=C1)C(F)(F)F)N1C=CN=C1	HSMVPDGQOIQYSR-KGENOOAVSA-N	HSMVPDGQOIQYSR
744	Tebufenpyrad	119168-77-3	C18H24ClN3O	Pesticide	334.168	[M+H]+	13.9	CCC1=NN(C)C(C(=O)NCC2=CC=C(C=C2)C(C)(C)C)=C1Cl	ZZYSLNWGKKDOML-UHFFFAOYSA-N	ZZYSLNWGKKDOML
745	Chlorantraniliprole	500008-45-7	C18H14BrCl2N5O2	Pesticide	481.978	[M+H]+	10.85	CNC(=O)C1=CC(Cl)=CC(C)=C1NC(=O)C1=CC(Br)=NN1C1=C(Cl)C=CC=N1	PSOVNZZNOMJUBI-UHFFFAOYSA-N	PSOVNZZNOMJUBI
746	Triazophos	24017-47-8	C12H16N3O3PS	Pesticide	314.072	[M+H]+	11.89	CCOP(=S)(OCC)OC1=NN(C=N1)C1=CC=CC=C1	AMFGTOFWMRQMEM-UHFFFAOYSA-N	AMFGTOFWMRQMEM
747	Dodine; Dodecylguanidine	112-65-2	C13H29N3	Pesticide	228.244	[M+H]+	12.89	CCCCCCCCCCCCNC(N)=N	HILAYQUKKYWPJW-UHFFFAOYSA-N	HILAYQUKKYWPJW
748	Trifloxystrobin	141517-21-7	C20H19F3N2O4	Pesticide	409.137	[M+H]+	13.49	CO\N=C(\C(=O)OC)C1=CC=CC=C1CO\N=C(/C)C1=CC(=CC=C1)C(F)(F)F	ONCZDRURRATYFI-TVJDWZFNSA-N	ONCZDRURRATYFI
749	Spiroxamine	118134-30-8	C18H35NO2	Pesticide	298.274	[M+H]+	11.23	CCCN(CC)CC1COC2(CCC(CC2)C(C)(C)C)O1	PUYXTUJWRLOUCW-UHFFFAOYSA-N	PUYXTUJWRLOUCW
750	Silthiofam	175217-20-6	C13H21NOSSi	Pesticide	268.119	[M+H]+	12.6	CC1=C(C)C(C(=O)NCC=C)=C(S1)[Si](C)(C)C	MXMXHPPIGKYTAR-UHFFFAOYSA-N	MXMXHPPIGKYTAR
751	Cyflumetofen	400882-07-7	C24H24F3NO4	Pesticide	465.2	[M+NH4]+	13.69	COCCOC(=O)C(C#N)(C(=O)C1=CC=CC=C1C(F)(F)F)C1=CC=C(C=C1)C(C)(C)C	AWSZRJQNBMEZOI-UHFFFAOYSA-N	AWSZRJQNBMEZOI
752	Aminopyralid	150114-71-9	C6H4Cl2N2O2	Pesticide	206.972	[M+H]+	2.69	NC1=CC(Cl)=NC(C(O)=O)=C1Cl	NIXXQNOQHKNPEJ-UHFFFAOYSA-N	NIXXQNOQHKNPEJ
753	Clopyralid	1702-17-6	C6H3Cl2NO2	Pesticide	191.962	[M+H]+	4.19	OC(=O)C1=C(Cl)C=CC(Cl)=N1	HUBANNPOLNYSAD-UHFFFAOYSA-N	HUBANNPOLNYSAD
754	Pyrimidifen	105779-78-0	C20H28ClN3O2	Pesticide	378.195	[M+H]+	13.6	CCOCCC1=C(C)C(C)=C(OCCN=C2NC=NC(CC)=C2Cl)C=C1	ITKAIUGKVKDENI-UHFFFAOYSA-N	ITKAIUGKVKDENI
755	Triazoxid	72459-58-6	C10H6ClN5O	Pesticide	248.034	[M+H]+	8.99	ClC1=CC2=C(C=C1)N=C([N-][N+]2=O)N1C=CN=C1	IQGKIPDJXCAMSM-UHFFFAOYSA-N	IQGKIPDJXCAMSM
756	Imazapic	104098-48-8	C14H17N3O3	Pesticide	276.135	[M+H]+	7.42	CC(C)C1(C)NC(=NC1=O)C1=NC=C(C)C=C1C(O)=O	PVSGXWMWNRGTKE-UHFFFAOYSA-N	PVSGXWMWNRGTKE
757	Fenthion oxon sulfoxide	6552-13-2	C10H15O5PS	Pesticide	279.045	[M+H]+	6.87	COP(=O)(OC)OC1=CC(C)=C(C=C1)S(C)=O	GTZCKTIZOGTWQO-UHFFFAOYSA-N	GTZCKTIZOGTWQO
758	Ethaboxam	162650-77-3	C14H16N4OS2	Pesticide	321.084	[M+H]+	9.67	CCNC1=NC(CC)=C(S1)C(=O)NC(C#N)C1=CC=CS1	NQRFDNJEBWAUBL-UHFFFAOYSA-N	NQRFDNJEBWAUBL
759	Fenthion oxon	6552-12-1	C10H15O4PS	Pesticide	263.05	[M+H]+	10.81	COP(=O)(OC)OC1=CC(C)=C(SC)C=C1	ZNRZGJAHNMGWQN-UHFFFAOYSA-N	ZNRZGJAHNMGWQN
760	Pyridalyl	179101-81-6	C18H14Cl4F3NO3	Pesticide	489.975	[M+H]+	15.67	FC(F)(F)C1=CN=C(OCCCOC2=C(Cl)C=C(OCC=C(Cl)Cl)C=C2Cl)C=C1	AEHJMNVBLRLZKK-UHFFFAOYSA-N	AEHJMNVBLRLZKK
761	Fenthion oxon sulfone	14086-35-2	C10H15O6PS	Pesticide	295.04	[M+H]+	7.09	COP(=O)(OC)OC1=CC(C)=C(C=C1)S(C)(=O)=O	VUTHWSUXEOILTN-UHFFFAOYSA-N	VUTHWSUXEOILTN
762	Afidopyropen	915972-17-7	C33H39NO9	Pesticide	594.27	[M+H]+	11.45	[H][C@@]12C[C@H](O)[C@@]3(C)OC4=C([C@H](O)[C@]3([H])[C@@]1(C)CC[C@H](OC(=O)C1CC1)[C@@]2(C)COC(=O)C1CC1)C(=O)OC(=C4)C1=CN=CC=C1	LRZWFURXIMFONG-HRSIRGMGSA-N	LRZWFURXIMFONG
763	Fenpropimorphic acid	121098-45-1	C20H31NO3	Pesticide	334.238	[M+H]+	7.87	CC(CN1C[C@H](C)O[C@H](C)C1)CC1=CC=C(C=C1)C(C)(C)C(O)=O	OZMMLYFAEKBWEE-MQVJKMGUNA-N	OZMMLYFAEKBWEE
764	Fensulfothion oxon	6552-21-2	C11H17O5PS	Pesticide	293.061	[M+H]+	7.99	CCOP(=O)(OCC)OC1=CC=C(C=C1)S(C)=O	GNTVZNNILZKEIB-UHFFFAOYSA-N	GNTVZNNILZKEIB
765	Fensulfothion sulfone	14255-72-2	C11H17O5PS2	Pesticide	325.033	[M+H]+	10.56	CCOP(=S)(OCC)OC1=CC=C(C=C1)S(C)(=O)=O	VTFZEBCYVXMEBB-UHFFFAOYSA-N	VTFZEBCYVXMEBB
766	Pyriminostrobin	1257598-43-8	C23H18Cl2F3N3O4	Pesticide	528.07	[M+H]+	14.78	CO\C=C(\C(=O)OC)C1=CC=CC=C1COC1=NC(NC2=C(Cl)C=C(Cl)C=C2)=NC(=C1)C(F)(F)F	YYXSCUSVVALMNW-FOWTUZBSSA-N	YYXSCUSVVALMNW
767	Sedaxane	874967-67-6	C18H19F2N3O	Pesticide	332.157	[M+H]+	11.83	CN1C=C(C(=O)NC2=CC=CC=C2C2CC2C2CC2)C(=N1)C(F)F	XQJQCBDIXRIYRP-UHFFFAOYSA-N	XQJQCBDIXRIYRP
768	Dichlorprop-2-ethylhexyl ester	79270-78-3	C17H24Cl2O3	Pesticide	347.119	[M+H]+	15.4	CCCCC(CC)COC(=O)C(C)OC1=C(Cl)C=C(Cl)C=C1	CEEDFYRUPAWDOU-UHFFFAOYSA-N	CEEDFYRUPAWDOU
769	Haloxyfop-etotyl	87237-48-7	C19H19ClF3NO5	Pesticide	434.098	[M+H]+	13.75	CCOCCOC(=O)C(C)OC1=CC=C(OC2=NC=C(C=C2Cl)C(F)(F)F)C=C1	MIJLZGZLQLAQCM-UHFFFAOYSA-N	MIJLZGZLQLAQCM
770	Haloxyfop methyl	69806-40-2	C16H13ClF3NO4	Pesticide	376.056	[M+H]+	13.36	COC(=O)C(C)OC1=CC=C(OC2=NC=C(C=C2Cl)C(F)(F)F)C=C1	MFSWTRQUCLNFOM-UHFFFAOYSA-N	MFSWTRQUCLNFOM
771	MCPA-butoxyethyl ester	19480-43-4	C15H21ClO4	Pesticide	301.12	[M+H]+	13.62	CCCCOCCOC(=O)COC1=C(C)C=C(Cl)C=C1	WKGKFWXGAHXMCE-UHFFFAOYSA-N	WKGKFWXGAHXMCE
772	MCPB ethyl	10443-70-6	C13H17ClO3	Pesticide	257.094	[M+H]+	13.58	CCOC(=O)CCCOC1=C(C)C=C(Cl)C=C1	XNKARWLGLZGMGX-UHFFFAOYSA-N	XNKARWLGLZGMGX
773	Strychnine	57-24-9	C21H22N2O2	Pesticide/Natural toxin	335.175	[M+H]+	5.14	[H][C@]12C[C@@]3([H])C4=CCO[C@@]5([H])CC(=O)N6C7=C(C=CC=C7)[C@@]1(CCN2C4)[C@]6([H])[C@@]35[H]	QMGVPVSNSZLJIA-FVWCLLPLSA-N	QMGVPVSNSZLJIA
774	5-Hydroxythiabendazole	948-71-0	C10H7N3OS	Pesticide/Drug	218.038	[M+H]+	4.5	OC1=CC2=C(C=C1)N=C(N2)C1=CSC=N1	VNENJHUOPQAPAT-UHFFFAOYSA-N	VNENJHUOPQAPAT
775	Tebuconazole-tert-butylhydroxy; Hydroxy-tebuconazole	212267-64-6	C16H22ClN3O2	Pesticide	324.148	[M+H]+	11.48	CC(C)(CO)C(O)(CCC1=CC=C(Cl)C=C1)CN1C=NC=N1	OIKHXEKXIIAQKY-UHFFFAOYSA-N	OIKHXEKXIIAQKY
776	Acetochlor	34256-82-1	C14H20ClNO2	Pesticide	270.126	[M+H]+	12.18	CCOCN(C(=O)CCl)C1=C(CC)C=CC=C1C	VTNQPKFIQCLBDU-UHFFFAOYSA-N	VTNQPKFIQCLBDU
777	Chlorfenvinphos	470-90-6	C12H14Cl3O4P	Pesticide	358.977	[M+H]+	12.91	CCOP(=O)(OCC)OC(=CCl)C1=C(Cl)C=C(Cl)C=C1	FSAVDKDHPDSCTO-UHFFFAOYSA-N	FSAVDKDHPDSCTO
778	Desisopropylatrazine	1007-28-9	C5H8ClN5	Pesticide	174.054	[M+H]+	5.56	CCNC1=NC(N)=NC(Cl)=N1	IVENSCMCQBJAKW-UHFFFAOYSA-N	IVENSCMCQBJAKW
779	Fluopyram	658066-35-4	C16H11ClF6N2O	Pesticide	397.054	[M+H]+	12	FC(F)(F)C1=CC(Cl)=C(CCNC(=O)C2=CC=CC=C2C(F)(F)F)N=C1	KVDJTXBXMWJJEF-UHFFFAOYSA-N	KVDJTXBXMWJJEF
780	Prochloraz	67747-09-5	C15H16Cl3N3O2	Pesticide	376.039	[M+H]+	12.83	CCCN(CCOC1=C(Cl)C=C(Cl)C=C1Cl)C(=O)N1C=CN=C1	TVLSRXXIMLFWEO-UHFFFAOYSA-N	TVLSRXXIMLFWEO
781	Metolachlor	51218-45-2	C15H22ClNO2	Pesticide	284.142	[M+H]+	12.27	CCC1=C(N(C(C)COC)C(=O)CCl)C(C)=CC=C1	WVQBLGZPHOPPFO-UHFFFAOYSA-N	WVQBLGZPHOPPFO
782	Acetamiprid-N- desmethyl	190604-92-3	C9H9ClN4	Pesticide	209.059	[M+H]+	6.58	C\C(NCC1=CC=C(Cl)N=C1)=N/C#N	AYEAUPRZTZWBBF-UHFFFAOYSA-N	AYEAUPRZTZWBBF
783	Carbendazim	10605-21-7	C9H9N3O2	Pesticide	192.077	[M+H]+	4.65	COC(=O)NC1=NC2=CC=CC=C2N1	TWFZGCMQGLPBSX-UHFFFAOYSA-N	TWFZGCMQGLPBSX
784	Ethiofencarb sulfone	53380-23-7	C11H15NO4S	Pesticide	258.079	[M+H]+	5.91	CCS(=O)(=O)CC1=CC=CC=C1OC(=O)NC	IOPTXXRNXCPJGO-UHFFFAOYSA-N	IOPTXXRNXCPJGO
785	Benazolin-ethyl	25059-80-7	C11H10ClNO3S	Pesticide	272.014	[M+H]+	11.01	CCOC(=O)CN1C(=O)SC2=CC=CC(Cl)=C12	WQRCEBAZAUAUQC-UHFFFAOYSA-N	WQRCEBAZAUAUQC
786	Flupyrimin	1689566-03-7	C13H9ClF3N3O	Pesticide	316.046	[M+H]+	9.14	FC(F)(F)C(=O)\N=C1/C=CC=CN1CC1=CC=C(Cl)N=C1	DHQKLWKZSFCKTA-YBFXNURJSA-N	DHQKLWKZSFCKTA
787	Cyprofuram	69581-33-5	C14H14ClNO3	Pesticide	280.074	[M+H]+	9.74	ClC1=CC(=CC=C1)N(C1CCOC1=O)C(=O)C1CC1	KRZUZYJEQBXUIN-UHFFFAOYSA-N	KRZUZYJEQBXUIN
788	Norflurazon; Telok	27314-13-2	C12H9ClF3N3O	Pesticide	304.046	[M+H]+	10.51	CNC1=C(Cl)C(=O)N(N=C1)C1=CC=CC(=C1)C(F)(F)F	NVGOPFQZYCNLDU-UHFFFAOYSA-N	NVGOPFQZYCNLDU
789	Ametryn	834-12-8	C9H17N5S	Pesticide	228.128	[M+H]+	9.95	CCNC1=NC(SC)=NC(NC(C)C)=N1	RQVYBGPQFYCBGX-UHFFFAOYSA-N	RQVYBGPQFYCBGX
790	Esprocarb	85785-20-2	C15H23NOS	Pesticide	266.157	[M+H]+	13.86	CCN(C(C)C(C)C)C(=O)SCC1=CC=CC=C1	BXEHUCNTIZGSOJ-UHFFFAOYSA-N	BXEHUCNTIZGSOJ
791	Kinoprene	42588-37-4	C18H28O2	Pesticide	277.216	[M+H]+	13.13	CC(C)CCCC(C)C\C=C\C(\C)=C\C(=O)OCC#C	FZRBKIRIBLNOAM-WHVZTFIZSA-N	FZRBKIRIBLNOAM
792	Imidacloprid-olefin	115086-54-9	C9H8ClN5O2	Pesticide	254.044	[M+H]+	5.36	[O-][N+](=O)NC1=NC=CN1CC1=CC=C(Cl)N=C1	TYLCDJYHUVCRBH-UHFFFAOYSA-N	TYLCDJYHUVCRBH
793	Ethiofencarb sulfoxide	53380-22-6	C11H15NO3S	Pesticide	242.085	[M+H]+	6.13	CCS(=O)CC1=CC=CC=C1OC(=O)NC	OMOLDRXZKFFGJI-UHFFFAOYSA-N	OMOLDRXZKFFGJI
794	Pyrasulfotole	365400-11-9	C14H13F3N2O4S	Pesticide	363.062	[M+H]+	8.17	CN1N=C(C)C(C(=O)C2=C(C=C(C=C2)C(F)(F)F)S(C)(=O)=O)=C1O	DWSPRBSLSXQIEJ-UHFFFAOYSA-N	DWSPRBSLSXQIEJ
795	8-Hydroxyquinoline	148-24-3	C9H7NO	Pesticide	146.06	[M+H]+	2.8	OC1=CC=CC2=CC=CN=C12	MCJGNVYPOGVAJF-UHFFFAOYSA-N	MCJGNVYPOGVAJF
796	Fuberidazole	3878-19-1	C11H8N2O	Pesticide	185.071	[M+H]+	5.63	N1C2=CC=CC=C2N=C1C1=CC=CO1	UYJUZNLFJAWNEZ-UHFFFAOYSA-N	UYJUZNLFJAWNEZ
797	Bromacil	314-40-9	C9H13BrN2O2	Pesticide	261.024	[M+H]+	8.88	CCC(C)N1C(=O)NC(C)=C(Br)C1=O	CTSLUCNDVMMDHG-UHFFFAOYSA-N	CTSLUCNDVMMDHG
798	Carboxin	5234-68-4	C12H13NO2S	Pesticide	236.074	[M+H]+	9.29	CC1=C(SCCO1)C(=O)NC1=CC=CC=C1	GYSSRZJIHXQEHQ-UHFFFAOYSA-N	GYSSRZJIHXQEHQ
799	Desmetryn; Semeron	1014-69-3	C8H15N5S	Pesticide	214.112	[M+H]+	8.72	CNC1=NC(SC)=NC(NC(C)C)=N1	HCRWJJJUKUVORR-UHFFFAOYSA-N	HCRWJJJUKUVORR
800	Cloquintocet-mexyl	99607-70-2	C18H22ClNO3	Pesticide	336.136	[M+H]+	13.93	CCCCCC(C)OC(=O)COC1=CC=C(Cl)C2=CC=CN=C12	COYBRKAVBMYYSF-UHFFFAOYSA-N	COYBRKAVBMYYSF
801	Promecarb	2631-37-0	C12H17NO2	Pesticide	208.133	[M+H]+	11.53	CNC(=O)OC1=CC(=CC(C)=C1)C(C)C	DTAPQAJKAFRNJB-UHFFFAOYSA-N	DTAPQAJKAFRNJB
802	Tridemorph	24602-86-6	C19H39NO	Pesticide	298.31	[M+H]+	12.14	CCCCCCCCCCCCCN1CC(C)OC(C)C1	YTOPFCCWCSOHFV-UHFFFAOYSA-N	YTOPFCCWCSOHFV
803	Monalide	7287-36-7	C13H18ClNO	Pesticide	240.115	[M+H]+	12.21	CCCC(C)(C)C(=O)NC1=CC=C(Cl)C=C1	KXGYBSNVFXBPNO-UHFFFAOYSA-N	KXGYBSNVFXBPNO
804	Iprobenfos	26087-47-8	C13H21O3PS	Pesticide	289.102	[M+H]+	12.55	CC(C)OP(=O)(OC(C)C)SCC1=CC=CC=C1	FCOAHACKGGIURQ-UHFFFAOYSA-N	FCOAHACKGGIURQ
805	Flubenzimine; Cropotex	37893-02-0	C17H10F6N4S	Pesticide	417.06	[M+H]+	13.84	FC(F)(F)N=C1SC(=NC2=CC=CC=C2)N(C1=NC(F)(F)F)C1=CC=CC=C1	IZFZCMFMJKDHJZ-UHFFFAOYSA-N	IZFZCMFMJKDHJZ
806	Metosulam	139528-85-1	C14H13Cl2N5O4S	Pesticide	418.014	[M+H]+	9.28	COC1=NC2=NC(=NN2C(OC)=C1)S(=O)(=O)NC1=C(Cl)C(C)=CC=C1Cl	VGHPMIFEKOFHHQ-UHFFFAOYSA-N	VGHPMIFEKOFHHQ
807	2,6-Dichlorobenzamide	2008-58-4	C7H5Cl2NO	Pesticide	189.982	[M+H]+	5.13	NC(=O)C1=C(Cl)C=CC=C1Cl	JHSPCUHPSIUQRB-UHFFFAOYSA-N	JHSPCUHPSIUQRB
808	Hexazinone	51235-04-2	C12H20N4O2	Pesticide	253.166	[M+H]+	9.03	CN(C)C1=NC(=O)N(C2CCCCC2)C(=O)N1C	CAWXEEYDBZRFPE-UHFFFAOYSA-N	CAWXEEYDBZRFPE
809	Ethoxysulfuron	126801-58-9	C15H18N4O7S	Pesticide	399.097	[M+H]+	11.6	CCOC1=CC=CC=C1OS(=O)(=O)NC(=O)NC1=NC(OC)=CC(OC)=N1	UWVKRNOCDUPIDM-UHFFFAOYSA-N	UWVKRNOCDUPIDM
810	Pethoxamid	106700-29-2	C16H22ClNO2	Pesticide	296.141	[M+H]+	12.13	CCOCCN(C(=O)CCl)C(=C(C)C)C1=CC=CC=C1	CSWIKHNSBZVWNQ-UHFFFAOYSA-N	CSWIKHNSBZVWNQ
811	Diethatyl-ethyl	38727-55-8	C16H22ClNO3	Pesticide	312.136	[M+H]+	12.52	CCOC(=O)CN(C(=O)CCl)C1=C(CC)C=CC=C1CC	WFKSADNZWSKCRZ-UHFFFAOYSA-N	WFKSADNZWSKCRZ
812	Cycloate	1134-23-2	C11H21NOS	Pesticide	216.142	[M+H]+	13.31	CCSC(=O)N(CC)C1CCCCC1	DFCAFRGABIXSDS-UHFFFAOYSA-N	DFCAFRGABIXSDS
813	Sulprofos; Mercaprofos	35400-43-2	C12H19O2PS3	Pesticide	323.036	[M+H]+	14.21	CCCSP(=S)(OCC)OC1=CC=C(SC)C=C1	JXHJNEJVUNHLKO-UHFFFAOYSA-N	JXHJNEJVUNHLKO
814	Resmethrin	10453-86-8	C22H26O3	Pesticide	339.195	[M+H]+	15.01	CC(C)=CC1C(C(=O)OCC2=COC(CC3=CC=CC=C3)=C2)C1(C)C	VEMKTZHHVJILDY-UHFFFAOYSA-N	VEMKTZHHVJILDY
815	Terbumeton	33693-04-8	C10H19N5O	Pesticide	226.166	[M+H]+	9.3	CCNC1=NC(OC)=NC(NC(C)(C)C)=N1	BCQMBFHBDZVHKU-UHFFFAOYSA-N	BCQMBFHBDZVHKU
817	Fluridone	59756-60-4	C19H14F3NO	Pesticide	330.11	[M+H]+	10.85	CN1C=C(C(=O)C(=C1)C1=CC(=CC=C1)C(F)(F)F)C1=CC=CC=C1	YWBVHLJPRPCRSD-UHFFFAOYSA-N	YWBVHLJPRPCRSD
818	Demethon-S-methyl	919-86-8	C6H15O3PS2	Pesticide	253.01	[M+Na]+	9.1	CCSCCSP(=O)(OC)OC	WEBQKRLKWNIYKK-UHFFFAOYSA-N	WEBQKRLKWNIYKK
819	Fensulfothion	115-90-2	C11H17O4PS2	Pesticide	309.038	[M+H]+	10.4	CCOP(=S)(OCC)OC1=CC=C(C=C1)S(C)=O	XDNBJTQLKCIJBV-UHFFFAOYSA-N	XDNBJTQLKCIJBV
820	Butroxydim	138164-12-2	C24H33NO4	Pesticide	400.248	[M+H]+	13.84	CCCC(=O)C1=C(C)C=C(C)C(C2CC(O)=C(C(CC)=NOCC)C(=O)C2)=C1C	ZOGDSYNXUXQGHF-UHFFFAOYSA-N	ZOGDSYNXUXQGHF
821	Trietazine	1912-26-1	C9H16ClN5	Pesticide	230.117	[M+H]+	12	CCNC1=NC(Cl)=NC(=N1)N(CC)CC	HFBWPRKWDIRYNX-UHFFFAOYSA-N	HFBWPRKWDIRYNX
822	Picloram	1918-02-1	C6H3Cl3N2O2	Pesticide	240.934	[M+H]+	5.07	NC1=C(Cl)C(Cl)=NC(C(O)=O)=C1Cl	NQQVFXUMIDALNH-UHFFFAOYSA-N	NQQVFXUMIDALNH
823	Imazamethabenz-methyl	81405-85-8	C16H20N2O3	Pesticide	289.155	[M+H]+	8.83	CC1=CC(=C(C=C1)C(=O)OC)C2=NC(C(=O)N2)(C)C(C)C	FFCCBBNQPIMUJI-UHFFFAOYSA-N	FFCCBBNQPIMUJI
824	Fensulfothion oxon sulfone	6132-17-8	C11H17O6PS	Pesticide	309.056	[M+H]+	8.18	CCOP(=O)(OCC)OC1=CC=C(C=C1)S(C)(=O)=O	KUBUBYBFFRVFHD-UHFFFAOYSA-N	KUBUBYBFFRVFHD
825	Tebuthiuron	34014-18-1	C9H16N4OS	Pesticide	229.112	[M+H]+	9.22	CNC(=O)N(C)C1=NN=C(S1)C(C)(C)C	HBPDKDSFLXWOAE-UHFFFAOYSA-N	HBPDKDSFLXWOAE
826	Dimethirimol	5221-53-4	C11H19N3O	Pesticide	210.16	[M+H]+	7.26	CCCCC1=C(O)N=C(N=C1C)N(C)C	CJHXCRMKMMBYJQ-UHFFFAOYSA-N	CJHXCRMKMMBYJQ
827	Quinalphos	13593-03-8	C12H15N2O3PS	Pesticide	299.062	[M+H]+	12.48	CCOP(=S)(OCC)OC1=CN=C2C=CC=CC2=N1	JYQUHIFYBATCCY-UHFFFAOYSA-N	JYQUHIFYBATCCY
828	Flurtamone	96525-23-4	C18H14F3NO2	Pesticide	334.105	[M+H]+	11.19	CNC1=C(C(=O)C(O1)C1=CC=CC=C1)C1=CC(=CC=C1)C(F)(F)F	NYRMIJKDBAQCHC-UHFFFAOYSA-N	NYRMIJKDBAQCHC
829	Heptenophos	23560-59-0	C9H12ClO4P	Pesticide	251.024	[M+H]+	10.56	COP(=O)(OC)OC1=C(Cl)C2C=CCC12	GBAWQJNHVWMTLU-UHFFFAOYSA-N	GBAWQJNHVWMTLU
830	Propanil	709-98-8	C9H9Cl2NO	Pesticide	218.014	[M+H]+	11.12	CCC(=O)NC1=CC=C(Cl)C(Cl)=C1	LFULEKSKNZEWOE-UHFFFAOYSA-N	LFULEKSKNZEWOE
831	Propachlor	1918-16-7	C11H14ClNO	Pesticide	212.084	[M+H]+	10.33	CC(C)N(C(=O)CCl)C1=CC=CC=C1	MFOUDYKPLGXPGO-UHFFFAOYSA-N	MFOUDYKPLGXPGO
832	Methoprotryn	841-06-5	C11H21N5OS	Pesticide	272.154	[M+H]+	10.18	COCCCNC1=NC(NC(C)C)=NC(SC)=N1	DDUIUBPJPOKOMV-UHFFFAOYSA-N	DDUIUBPJPOKOMV
833	Aziprotryn	4658-28-0	C7H11N7S	Pesticide	226.087	[M+H]+	11.49	CSC1=NC(NC(C)C)=NC(N=[N+]=[N-])=N1	AFIIBUOYKYSPKB-UHFFFAOYSA-N	AFIIBUOYKYSPKB
834	Edifenphos	17109-49-8	C14H15O2PS2	Pesticide	311.033	[M+H]+	12.67	CCOP(=O)(SC1=CC=CC=C1)SC1=CC=CC=C1	AWZOLILCOUMRDG-UHFFFAOYSA-N	AWZOLILCOUMRDG
835	Cycloxydim	101205-02-1	C17H27NO3S	Pesticide	326.179	[M+H]+	13.43	CCCC(=NOCC)C1=C(O)CC(CC1=O)C1CCCSC1	GGWHBJGBERXSLL-UHFFFAOYSA-N	GGWHBJGBERXSLL
836	Dimethachlor	50563-36-5	C13H18ClNO2	Pesticide	256.11	[M+H]+	10.67	COCCN(C(=O)CCl)C1=C(C)C=CC=C1C	SCCDDNKJYDZXMM-UHFFFAOYSA-N	SCCDDNKJYDZXMM
837	Tralkoxydim	87820-88-0	C20H27NO3	Pesticide	330.206	[M+H]+	14.17	CCON=C(CC)C1=C(O)CC(CC1=O)C1=C(C)C=C(C)C=C1C	DQFPEYARZIQXRM-UHFFFAOYSA-N	DQFPEYARZIQXRM
838	Flamprop-isopropyl	52756-22-6	C19H19ClFNO3	Pesticide	364.111	[M+H]+	12.84	CC(C)OC(=O)C(C)N(C(=O)C1=CC=CC=C1)C1=CC(Cl)=C(F)C=C1	IKVXBIIHQGXQRQ-UHFFFAOYSA-N	IKVXBIIHQGXQRQ
839	Methamidophos	10265-92-6	C2H8NO2PS	Pesticide	142.009	[M+H]+	2.49	COP(N)(=O)SC	NNKVPIKMPCQWCG-UHFFFAOYSA-N	NNKVPIKMPCQWCG
840	2-(Thiocyanatomethylthio)benzothiazole (TCMTB)	21564-17-0	C9H6N2S3	Pesticide	238.977	[M+H]+	11.08	N#CSCSC1=NC2=CC=CC=C2S1	TUBQDCKAWGHZPF-UHFFFAOYSA-N	TUBQDCKAWGHZPF
841	Trichlorfon; Dylox; Metriphonate	52-68-6	C4H8Cl3O4P	Pesticide	256.93	[M+H]+	6.56	COP(=O)(OC)C(O)C(Cl)(Cl)Cl	NFACJZMKEDPNKN-UHFFFAOYSA-N	NFACJZMKEDPNKN
842	Spinosyn-A	131929-60-7	C41H65NO10	Pesticide/Natural toxin	732.468	[M+H]+	12.79	[H][C@@]12C[C@H](C[C@@]1([H])[C@]1([H])C=C3C(=O)[C@H](C)[C@H](CCC[C@H](CC)OC(=O)C[C@@]3([H])[C@]1([H])C=C2)O[C@@]1([H])CC[C@@H]([C@@H](C)O1)N(C)C)O[C@]1([H])O[C@@H](C)[C@H](OC)[C@@H](OC)[C@H]1OC	SRJQTHAZUNRMPR-UYQKXTDMSA-N	SRJQTHAZUNRMPR
843	Imidacloprid-urea	120868-66-8	C9H10ClN3O	Pesticide	212.059	[M+H]+	5.97	ClC1=CC=C(CN2CCNC2=O)C=N1	ADWTYURAFSWNSU-UHFFFAOYSA-N	ADWTYURAFSWNSU
844	3,4,5-Trimethacarb	2686-99-9	C11H15NO2	Pesticide	194.118	[M+H]+	10.48	CNC(=O)OC1=CC(C)=C(C)C(C)=C1	AUQAUAIUNJIIEP-UHFFFAOYSA-N	AUQAUAIUNJIIEP
845	Ethiofencarb	29973-13-5	C11H15NO2S	Pesticide	226.09	[M+H]+	9.68	CCSCC1=C(OC(=O)NC)C=CC=C1	HEZNVIYQEUHLNI-UHFFFAOYSA-N	HEZNVIYQEUHLNI
846	Isofenphos-oxon	31120-85-1	C15H24NO5P	Pesticide	330.147	[M+H]+	11.91	CCOP(=O)(NC(C)C)OC1=CC=CC=C1C(=O)OC(C)C	DZUPKTNAUCDVTL-UHFFFAOYSA-N	DZUPKTNAUCDVTL
847	Crufomate	299-86-5	C12H19ClNO3P	Pesticide	292.087	[M+H]+	12.44	CNP(=O)(OC)OC1=CC=C(C=C1Cl)C(C)(C)C	BOFHKBLZOYVHSI-UHFFFAOYSA-N	BOFHKBLZOYVHSI
848	Fenpiclonil	74738-17-3	C11H6Cl2N2	Pesticide	236.998	[M+H]+	10.88	ClC1=CC=CC(C2=CNC=C2C#N)=C1Cl	FKLFBQCQQYDUAM-UHFFFAOYSA-N	FKLFBQCQQYDUAM
849	Acibenzolar-S-Methyl	135158-54-2	C8H6N2OS2	Pesticide	211	[M+H]+	11.04	CSC(=O)C1=CC=CC2=C1SN=N2	UELITFHSCLAHKR-UHFFFAOYSA-N	UELITFHSCLAHKR
850	Inpyrfluxam	141573-94-6	C18H21F2N3O	Pesticide	334.173	[M+H]+	12.26	C[C@@H]1CC(C2=C1C(=CC=C2)NC(=O)C3=CN(N=C3C(F)F)C)(C)C	YTCIYOXHHQLDEI-SNVBAGLBSA-N	YTCIYOXHHQLDEI
851	Flamprop methyl	52756-25-9	C17H15ClFNO3	Pesticide	336.08	[M+H]+	11.81	COC(=O)C(C)N(C(=O)C1=CC=CC=C1)C1=CC(Cl)=C(F)C=C1	RBNIGDFIUWJJEV-UHFFFAOYSA-N	RBNIGDFIUWJJEV
852	Acetamiprid	160430-64-8	C10H11ClN4	Pesticide	223.075	[M+H]+	6.65	CN(CC1=CN=C(Cl)C=C1)C(C)=NC#N	WCXDHFDTOYPNIE-UHFFFAOYSA-N	WCXDHFDTOYPNIE
853	4,5-Dichloro-2h-octyl-3(2H)-isothiazolone (DCOIT)	64359-81-5	C11H17Cl2NOS	Pesticide	282.048	[M+H]+	13.99	CCCCCCCCN1SC(Cl)=C(Cl)C1=O	PORQOHRXAJJKGK-UHFFFAOYSA-N	PORQOHRXAJJKGK
854	2-Butyl-1,2-benzisothiazolin-3-one (BBIT)	4299-07-4	C11H13NOS	Pesticide	208.079	[M+H]+	10.77	CCCCN1SC2=C(C=CC=C2)C1=O	LUYIHWDYPAZCNN-UHFFFAOYSA-N	LUYIHWDYPAZCNN
855	Metconazole	125116-23-6	C17H22ClN3O	Pesticide	320.152	[M+H]+	13	CC1(C)CCC(CC2=CC=C(Cl)C=C2)C1(O)CN1C=NC=N1	XWPZUHJBOLQNMN-UHFFFAOYSA-N	XWPZUHJBOLQNMN
856	Bendiocarb	22781-23-3	C11H13NO4	Pesticide	224.092	[M+H]+	8.99	CNC(=O)OC1=CC=CC2=C1OC(C)(C)O2	XEGGRYVFLWGFHI-UHFFFAOYSA-N	XEGGRYVFLWGFHI
857	Irgarol	28159-98-0	C11H19N5S	Pesticide	254.143	[M+H]+	11.46	CSC1=NC(NC(C)(C)C)=NC(NC2CC2)=N1	HDHLIWCXDDZUFH-UHFFFAOYSA-N	HDHLIWCXDDZUFH
858	Diethyltoluamide; N,N-Diethyl-3-methylbenzamide; DEET	134-62-3	C12H17NO	Pesticide	192.138	[M+H]+	10.34	CCN(CC)C(=O)C1=CC=CC(C)=C1	MMOXZBCLCQITDF-UHFFFAOYSA-N	MMOXZBCLCQITDF
859	Imazalil; Enilconazole	35554-44-0	C14H14Cl2N2O	Pesticide	297.056	[M+H]+	9.67	ClC1=CC(Cl)=C(C=C1)C(CN1C=CN=C1)OCC=C	PZBPKYOVPCNPJY-UHFFFAOYSA-N	PZBPKYOVPCNPJY
860	Flubendazole	31430-15-6	C16H12FN3O3	Pesticide/Drug	314.094	[M+H]+	10.11	COC(=O)NC1=NC2=CC=C(C=C2N1)C(=O)C1=CC=C(F)C=C1	CPEUVMUXAHMANV-UHFFFAOYSA-N	CPEUVMUXAHMANV
861	Flocoumafen	90035-08-8	C33H25F3O4	Pesticide	543.178	[M+H]+	14.62	OC1=C(C2CC(CC3=CC=CC=C23)C2=CC=C(OCC3=CC=C(C=C3)C(F)(F)F)C=C2)C(=O)OC2=CC=CC=C12	KKBGNYHHEIAGOH-UHFFFAOYSA-N	KKBGNYHHEIAGOH
862	2-Methyl-3(2H)-isothiazolone	2682-20-4	C4H5NOS	Pesticide	116.016	[M+H]+	2.43	CN1SC=CC1=O	BEGLCMHJXHIJLR-UHFFFAOYSA-N	BEGLCMHJXHIJLR
863	2-Octyl-2H-isothiazol-3-one	26530-20-1	C11H19NOS	Pesticide	214.126	[M+H]+	12.14	CCCCCCCCN1SC=CC1=O	JPMIIZHYYWMHDT-UHFFFAOYSA-N	JPMIIZHYYWMHDT
864	Triflumuron	64628-44-0	C15H10ClF3N2O3	Pesticide	359.041	[M+H]+	12.99	FC(F)(F)OC1=CC=C(NC(=O)NC(=O)C2=CC=CC=C2Cl)C=C1	XAIPTRIXGHTTNT-UHFFFAOYSA-N	XAIPTRIXGHTTNT
865	Etofenprox	80844-07-1	C25H28O3	Pesticide	394.238	[M+NH4]+	15.31	CCOC1=CC=C(C=C1)C(C)(C)COCC1=CC(OC2=CC=CC=C2)=CC=C1	YREQHYQNNWYQCJ-UHFFFAOYSA-N	YREQHYQNNWYQCJ
866	Brodifacoum	56073-10-0	C31H23BrO3	Pesticide	523.091	[M+H]+	15.11	OC1=C(C2CC(CC3=CC=CC=C23)C2=CC=C(C=C2)C2=CC=C(Br)C=C2)C(=O)OC2=CC=CC=C12	VEUZZDOCACZPRY-UHFFFAOYSA-N	VEUZZDOCACZPRY
867	Fluquinconazole	136426-54-5	C16H8Cl2FN5O	Pesticide	376.017	[M+H]+	11.89	FC1=CC2=C(C=C1)N=C(N1C=NC=N1)N(C2=O)C1=C(Cl)C=C(Cl)C=C1	IJJVMEJXYNJXOJ-UHFFFAOYSA-N	IJJVMEJXYNJXOJ
868	Griseofulvin	126-07-8	C17H17ClO6	Pesticide	353.079	[M+H]+	10.18	COC1=CC(OC)=C(Cl)C2=C1C(=O)[C@]1(O2)[C@H](C)CC(=O)C=C1OC	DDUHZTYCFQRHIY-RBHXEPJQSA-N	DDUHZTYCFQRHIY
869	Cyromazine	66215-27-8	C6H10N6	Pesticide	167.104	[M+H]+	2.3	NC1=NC(NC2CC2)=NC(N)=N1	LVQDKIWDGQRHTE-UHFFFAOYSA-N	LVQDKIWDGQRHTE
870	Thiamethoxam	153719-23-4	C8H10ClN5O3S	Pesticide	292.027	[M+H]+	5.12	CN1COCN(CC2=CN=C(Cl)S2)C1=N[N+]([O-])=O	NWWZPOKUUAIXIW-UHFFFAOYSA-N	NWWZPOKUUAIXIW
871	Deltamethrin	52918-63-5	C22H19Br2NO3	Pesticide	521.007	[M+NH4]+	14.76	CC1(C)[C@@H](C=C(Br)Br)[C@H]1C(=O)O[C@H](C#N)C1=CC=CC(OC2=CC=CC=C2)=C1	OWZREIFADZCYQD-NSHGMRRFSA-N	OWZREIFADZCYQD
872	Phenothrin	26002-80-2	C23H26O3	Pesticide	351.196	[M+H]+	15.23	CC(C)=CC1C(C(=O)OCC2=CC=CC(OC3=CC=CC=C3)=C2)C1(C)C	SBNFWQZLDJGRLK-UHFFFAOYSA-N	SBNFWQZLDJGRLK
873	Difenacoum	56073-07-5	C31H24O3	Pesticide	445.18	[M+H]+	14.57	OC1=C(C2CC(CC3=CC=CC=C23)C2=CC=C(C=C2)C2=CC=CC=C2)C(=O)OC2=CC=CC=C12	FVQITOLOYMWVFU-UHFFFAOYSA-N	FVQITOLOYMWVFU
874	Methylchloroisothiazolinone	26172-55-4	C4H4ClNOS	Pesticide	149.978	[M+H]+	5.04	CN1SC(Cl)=CC1=O	DHNRXBZYEKSXIM-UHFFFAOYSA-N	DHNRXBZYEKSXIM
875	Dinotefuran	165252-70-0	C7H14N4O3	Pesticide	203.114	[M+H]+	3.87	CNC(NCC1CCOC1)=N[N+]([O-])=O	YKBZOVFACRVRJN-UHFFFAOYSA-N	YKBZOVFACRVRJN
876	Iodopropynyl butylcarbamate	55406-53-6	C8H12INO2	Pesticide	281.999	[M+H]+	10.15	CCCCNC(=O)OCC#CI	WYVVKGNFXHOCQV-UHFFFAOYSA-N	WYVVKGNFXHOCQV
877	Dichlofluanid	1085-98-9	C9H11Cl2FN2O2S2	Pesticide	332.969	[M+H]+	12.11	CN(C)S(=O)(=O)N(SC(F)(Cl)Cl)C1=CC=CC=C1	WURGXGVFSMYFCG-UHFFFAOYSA-N	WURGXGVFSMYFCG
878	Hexaflumuron	86479-06-3	C16H8Cl2F6N2O3	Pesticide	460.989	[M+H]+	13.45	FC(F)C(F)(F)OC1=C(Cl)C=C(NC(=O)NC(=O)C2=C(F)C=CC=C2F)C=C1Cl	RGNPBRKPHBKNKX-UHFFFAOYSA-N	RGNPBRKPHBKNKX
879	Rotenone	83-79-4	C23H22O6	Pesticide	395.149	[M+H]+	12.31	[H][C@@]12COC3=C(C=C(OC)C(OC)=C3)[C@]1([H])C(=O)C1=CC=C3O[C@H](CC3=C1O2)C(C)=C	JUVIOZPCNVVQFO-HBGVWJBISA-N	JUVIOZPCNVVQFO
880	Methoprene	40596-69-8	C19H34O3	Pesticide	311.258	[M+H]+	17.62	COC(C)(C)CCCC(C)C\C=C\C(\C)=C\C(=O)OC(C)C	NFGXHKASABOEEW-LDRANXPESA-N	NFGXHKASABOEEW
881	Benzisothiazolone	2634-33-5	C7H5NOS	Pesticide	152.017	[M+H]+	6.24	O=C1NSC2=C1C=CC=C2	DMSMPAJRVJJAGA-UHFFFAOYSA-N	DMSMPAJRVJJAGA
882	Thiacloprid	111988-49-9	C10H9ClN4S	Pesticide	253.031	[M+H]+	7.25	ClC1=CC=C(CN2CCS\C2=N/C#N)C=N1	HOKKPVIRMVDYPB-UVTDQMKNSA-N	HOKKPVIRMVDYPB
883	Myristamine oxide	3332-27-2	C16H35NO	Pesticide	258.279	[M+H]+	13.53	CCCCCCCCCCCCCC[N+](C)(C)[O-]	ONHFWHCMZAJCFB-UHFFFAOYSA-N	ONHFWHCMZAJCFB
884	Azamethiphos	35575-96-3	C9H10ClN2O5PS	Pesticide	324.981	[M+H]+	8.71	COP(=O)(OC)SCN1C(=O)OC2=CC(Cl)=CN=C12	VNKBTWQZTQIWDV-UHFFFAOYSA-N	VNKBTWQZTQIWDV
885	Imidacloprid	138261-41-3	C9H10ClN5O2	Pesticide	256.06	[M+H]+	6.03	[O-][N+](=O)\N=C1/NCCN1CC1=CN=C(Cl)C=C1	YWTYJOPNNQFBPC-UHFFFAOYSA-N	YWTYJOPNNQFBPC
886	Cyproconazole	94361-06-5	C15H18ClN3O	Pesticide	292.121	[M+H]+	11.91	CC(C1CC1)C(O)(CN1C=NC=N1)C1=CC=C(Cl)C=C1	UFNOUKDBUJZYDE-UHFFFAOYSA-N	UFNOUKDBUJZYDE
887	Tetramethrin	7696-12-0	C19H25NO4	Pesticide	332.187	[M+H]+	13.76	CC(C)=CC1C(C(=O)OCN2C(=O)C3=C(CCCC3)C2=O)C1(C)C	CXBMCYHAMVGWJQ-UHFFFAOYSA-N	CXBMCYHAMVGWJQ
888	Piperonyl butoxide	51-03-6	C19H30O5	Pesticide	356.243	[M+NH4]+	13.94	CCCCOCCOCCOCC1=CC2=C(OCO2)C=C1CCC	FIPWRIJSWJWJAI-UHFFFAOYSA-N	FIPWRIJSWJWJAI
889	Desphenyl Chloridazon	6339-19-1	C4H4ClN3O	Pesticide	146.012	[M+H]+	1.1	NC1=C(Cl)C(=O)NN=C1	FEWPCPCEGBPTAL-UHFFFAOYSA-N	FEWPCPCEGBPTAL
890	Fenpropidin Metabolite CGA 289267; Fenpropidin-carboxylic acid	2137783-49-2	C19H29NO2	Pesticide	304.227	[M+H]+	7.73	CC(CC1=CC=C(C=C1)C(C)(C)C(=O)O)CN2CCCCC2	HUBFIOLHRCECQI-UHFFFAOYSA-N	HUBFIOLHRCECQI
891	Benzoylprop ethyl	22212-55-1	C18H17Cl2NO3	Pesticide	366.066	[M+H]+	12.94	CCOC(=O)C(C)N(C(=O)C1=CC=CC=C1)C1=CC(Cl)=C(Cl)C=C1	SLCGUGMPSUYJAY-UHFFFAOYSA-N	SLCGUGMPSUYJAY
892	6-Benzyladenine; 6-Benzylaminopurine	1214-39-7	C12H11N5	Pesticide	226.109	[M+H]+	7.12	C(NC1=C2N=CN=C2N=CN1)C1=CC=CC=C1	NWBJYWHLCVSVIJ-UHFFFAOYSA-N	NWBJYWHLCVSVIJ
893	Flonicamid Metabolite TFNG	207502-65-6	C9H7F3N2O3	Pesticide	249.048	[M+H]+	4.53	OC(=O)CNC(=O)C1=CN=CC=C1C(F)(F)F	AXMBYGGSBXWTEY-UHFFFAOYSA-N	AXMBYGGSBXWTEY
894	Gibberellic acid	77-06-5	C19H22O6	Pesticide	364.176	[M+NH4]+	6.72	[H][C@@]12CC[C@]3(O)C[C@]1(CC3=C)[C@@H](C(O)=O)[C@]1([H])[C@@]3(C)[C@@H](O)C=C[C@@]21OC3=O	IXORZMNAPKEEDV-OBDJNFEBSA-N	IXORZMNAPKEEDV
895	Imazamox	114311-32-9	C15H19N3O4	Pesticide	306.145	[M+H]+	7.28	COCC1=CN=C(C2=NC(C)(C(C)C)C(=O)N2)C(=C1)C(O)=O	NUPJIGQFXCQJBK-UHFFFAOYSA-N	NUPJIGQFXCQJBK
896	Iprodione	36734-19-7	C13H13Cl2N3O3	Pesticide	330.041	[M+H]+	12.37	CC(C)NC(=O)N1CC(=O)N(C1=O)C1=CC(Cl)=CC(Cl)=C1	ONUFESLQCSAYKA-UHFFFAOYSA-N	ONUFESLQCSAYKA
897	Pirimicarb-desamido-desmethyl	78195-30-9	C7H11N3O	Pesticide	154.097	[M+H]+	2.5	CNC1=NC(=O)C(C)=C(C)N1	IFOLNWVBRSCJOJ-UHFFFAOYSA-N	IFOLNWVBRSCJOJ
898	Metalaxyl Metabolite CGA 10890	104390-56-9	C14H17NO6	Pesticide	296.113	[M+H]+	8.31	COCC(=O)N(C(C)C(O)=O)C1=C(C)C=CC=C1C(O)=O	WFTHOCDLKYPFJX-UHFFFAOYSA-N	WFTHOCDLKYPFJX
899	Trinexapac ethyl	95266-40-3	C13H16O5	Pesticide	253.107	[M+H]+	10.46	CCOC(=O)C1CC(=O)C(=C(O)C2CC2)C(=O)C1	RVKCCVTVZORVGD-UHFFFAOYSA-N	RVKCCVTVZORVGD
900	Trinexapac	143294-89-7	C11H12O5	Pesticide	225.076	[M+H]+	8.26	OC(=O)C1CC(=O)C(=C(O)C2CC2)C(=O)C1	DFFWZNDCNBOKDI-UHFFFAOYSA-N	DFFWZNDCNBOKDI
901	Quinclorac	84087-01-4	C10H5Cl2NO2	Pesticide	241.977	[M+H]+	8.18	OC(=O)C1=C(Cl)C=CC2=CC(Cl)=CN=C12	FFSSWMQPCJRCRV-UHFFFAOYSA-N	FFSSWMQPCJRCRV
902	Afoxolaner	1093861-60-9	C26H17ClF9N3O3	Pesticide	626.088	[M+H]+	14.12	FC(F)(F)CNC(=O)CNC(=O)C1=CC=C(C2=NOC(C2)(C2=CC(=CC(Cl)=C2)C(F)(F)F)C(F)(F)F)C2=CC=CC=C12	OXDDDHGGRFRLEE-UHFFFAOYSA-N	OXDDDHGGRFRLEE
903	Alachlor	15972-60-8	C14H20ClNO2	Pesticide	270.126	[M+H]+	12.32	CCC1=CC=CC(CC)=C1N(COC)C(=O)CCl	XCSGPAVHZFQHGE-UHFFFAOYSA-N	XCSGPAVHZFQHGE
904	Boscalid Metabolite M510F01	661463-87-2	C18H12Cl2N2O2	Pesticide	359.035	[M+H]+	9.68	OC1=CC=C(NC(=O)C2=C(Cl)N=CC=C2)C(=C1)C1=CC=C(Cl)C=C1	GLTMLPGXPMAIOI-UHFFFAOYSA-N	GLTMLPGXPMAIOI
905	Coumatetralyl	5836-29-3	C19H16O3	Pesticide	293.118	[M+H]+	11.95	OC1=C(C2CCCC3=C2C=CC=C3)C(=O)OC2=C1C=CC=C2	ULSLJYXHZDTLQK-UHFFFAOYSA-N	ULSLJYXHZDTLQK
906	Diflubenzuron Metabolite; 4-Chlorophenylurea	140-38-5	C7H7ClN2O	Pesticide	171.032	[M+H]+	7.55	NC(=O)NC1=CC=C(Cl)C=C1	RECCURWJDVZHIH-UHFFFAOYSA-N	RECCURWJDVZHIH
907	N-(2,4-Dimethylphenyl)formamide	60397-77-5	C9H11NO	Pesticide	150.091	[M+H]+	8.32	CC1=CC=C(NC=O)C(C)=C1	JOFDPSBOUCXJCC-UHFFFAOYSA-N	JOFDPSBOUCXJCC
908	Tau-Fluvalinate	102851-06-9	C26H22ClF3N2O3	Pesticide	503.135	[M+H]+	15.02	CC(C)[C@@H](NC1=C(Cl)C=C(C=C1)C(F)(F)F)C(=O)OC(C#N)C1=CC(OC2=CC=CC=C2)=CC=C1	INISTDXBRIBGOC-XMMISQBUSA-N	INISTDXBRIBGOC
909	Furmecyclox	60568-05-0	C14H21NO3	Pesticide	252.16	[M+H]+	12.7	CON(C1CCCCC1)C(=O)C1=C(C)OC(C)=C1	QTDRLOKFLJJHTG-UHFFFAOYSA-N	QTDRLOKFLJJHTG
910	Isoprocarb	2631-40-5	C11H15NO2	Pesticide	194.118	[M+H]+	10.15	CNC(=O)OC1=C(C=CC=C1)C(C)C	QBSJMKIUCUGGNG-UHFFFAOYSA-N	QBSJMKIUCUGGNG
911	Lotilaner	1369852-71-0	C20H14Cl3F6N3O3S	Pesticide	595.98	[M+H]+	14.21	CC1=C(SC(=C1)C1=NO[C@@](C1)(C1=CC(Cl)=C(Cl)C(Cl)=C1)C(F)(F)F)C(=O)NCC(=O)NCC(F)(F)F	HDKWFBCPLKNOCK-SFHVURJKSA-N	HDKWFBCPLKNOCK
912	Milbemycin oxime	93074-04-5	C32H45NO7	Pesticide	556.327	[M+H]+	15.33	CC[C@H]1O[C@]2(CC[C@@H]1C)C[C@@H]1C[C@@H](C\C=C(C)\C[C@@H](C)\C=C\C=C3/CO[C@@H]4\C(=N/O)C(C)=C[C@@H](C(=O)O1)[C@]34O)O2	YCAZFHUABUMOIM-JUBNYKKYSA-N	YCAZFHUABUMOIM
913	Desethyl pirimiphos-methyl; 2-Ethylamino-6-methylpyrimidin-4-ol	67018-59-1	C9H16N3O3PS	Pesticide	278.072	[M+H]+	9.88	CCNC1=NC(C)=CC(OP(=S)(OC)OC)=N1	FMJYNECHJIZSCE-UHFFFAOYSA-N	FMJYNECHJIZSCE
914	N-DesmethylPropamocarb	1392231-41-2	C8H18N2O2	Pesticide	175.144	[M+H]+	3.61	CCCOC(=O)NCCCNC	DLFIWYTWQFOSEM-UHFFFAOYSA-N	DLFIWYTWQFOSEM
915	Propamocarb N-oxide	743449-09-4	C9H20N2O3	Pesticide	205.155	[M+H]+	4.13	CCCOC(=O)NCCC[N+](C)(C)[O-]	RHYOZHJMMSHYAZ-UHFFFAOYSA-N	RHYOZHJMMSHYAZ
916	Pyriprole	394730-71-3	C18H10Cl2F5N5S	Pesticide	494.003	[M+H]+	12.3	FC(F)SC1=C(NCC2=CC=CC=N2)N(N=C1C#N)C1=C(Cl)C=C(C=C1Cl)C(F)(F)F	MWMQNVGAHVXSPE-UHFFFAOYSA-N	MWMQNVGAHVXSPE
917	Sarolaner	1398609-39-6	C23H18Cl2F4N2O5S	Pesticide	581.032	[M+H]+	13.75	CS(=O)(=O)CC(=O)N1CC2(C1)OCC1=C2C=CC(=C1)C1=NO[C@@](C1)(C1=CC(Cl)=C(F)C(Cl)=C1)C(F)(F)F	FLEFKKUZMDEUIP-QFIPXVFZSA-N	FLEFKKUZMDEUIP
918	Tetrachlorvinphos	22248-79-9	C10H9Cl4O4P	Pesticide	364.907	[M+H]+	12.51	COP(=O)(OC)O\C(=C/Cl)C1=C(Cl)C=C(Cl)C(Cl)=C1	UBCKGWBNUIFUST-YHYXMXQVSA-N	UBCKGWBNUIFUST
919	Trifloxystrobin Metabolite CGA 321113; Trifloxystrobin acid	252913-85-2	C19H17F3N2O4	Pesticide	395.121	[M+H]+	12.77	CO\N=C(\C(O)=O)C1=C(CO\N=C(/C)C2=CC(=CC=C2)C(F)(F)F)C=CC=C1	ISZQNKFXNXQTTF-NACSPRHISA-N	ISZQNKFXNXQTTF
920	Dicyclanil	112636-83-6	C8H10N6	Pesticide	191.104	[M+H]+	3.05	NC1=NC(NC2CC2)=NC(N)=C1C#N	PKTIFYGCWCQRSX-UHFFFAOYSA-N	PKTIFYGCWCQRSX
921	Paraoxon-methyl	950-35-6	C8H10NO6P	Pesticide	248.032	[M+H]+	8.19	COP(=O)(OC)OC1=CC=C(C=C1)[N+]([O-])=O	BAFQDKPJKOLXFZ-UHFFFAOYSA-N	BAFQDKPJKOLXFZ
922	Paraoxon	311-45-5	C10H14NO6P	Pesticide	276.063	[M+H]+	10.1	CCOP(=O)(OCC)OC1=CC=C(C=C1)[N+]([O-])=O	WYMSBXTXOHUIGT-UHFFFAOYSA-N	WYMSBXTXOHUIGT
923	Spirotetramat	203313-25-1	C21H27NO5	Pesticide	374.196	[M+H]+	12.03	CCOC(=O)OC1=C(C(=O)N[C@@]11CC[C@@H](CC1)OC)C1=C(C)C=CC(C)=C1	CLSVJBIHYWPGQY-GGYDESQDNA-N	CLSVJBIHYWPGQY
924	Diflubenzuron	35367-38-5	C14H9ClF2N2O2	Pesticide	311.039	[M+H]+	12.38	FC1=CC=CC(F)=C1C(=O)NC(=O)NC1=CC=C(Cl)C=C1	QQQYTWIFVNKMRW-UHFFFAOYSA-N	QQQYTWIFVNKMRW
925	Spinetoram I; Spinetoram J	187166-40-1	C42H69NO10	Pesticide	748.5	[M+H]+	13.24	[H][C@@]12C[C@H](C[C@@]1([H])[C@]1([H])C=C3C(=O)[C@H](C)[C@H](CCC[C@H](CC)OC(=O)C[C@@]3([H])[C@]1([H])CC2)O[C@@]1([H])CC[C@@H]([C@@H](C)O1)N(C)C)O[C@]1([H])O[C@@H](C)[C@H](OC)[C@@H](OCC)[C@H]1OC	GOENIMGKWNZVDA-RWGFPKGXSA-N	GOENIMGKWNZVDA
926	Bifenthrin	82657-04-3	C23H22ClF3O2	Pesticide	440.16	[M+NH4]+	15.47	CC1=C(C=CC=C1COC(=O)[C@@H]1[C@H](\C=C(/Cl)C(F)(F)F)C1(C)C)C1=CC=CC=C1	OMFRMAHOUUJSGP-XNBZSHGZNA-N	OMFRMAHOUUJSGP
927	Nicotine	54-11-5	C10H14N2	Pesticide/Drug	163.123	[M+H]+	5.26	CN1CCC[C@H]1C1=CN=CC=C1	SNICXCGAKADSCV-JTQLQIEISA-N	SNICXCGAKADSCV
928	Clothianidin	210880-92-5	C6H8ClN5O2S	Pesticide	250.016	[M+H]+	6.04	CN\C(NCC1=CN=C(Cl)S1)=N/[N+]([O-])=O	PGOOBECODWQEAB-UHFFFAOYSA-N	PGOOBECODWQEAB
929	Allethrin	584-79-2	C19H26O3	Pesticide	303.195	[M+H]+	14.05	CC(C)=CC1C(C(=O)OC2CC(=O)C(CC=C)=C2C)C1(C)C	ZCVAOQKBXKSDMS-UHFFFAOYSA-N	ZCVAOQKBXKSDMS
930	Acequinocyl	57960-19-7	C24H32O4	Pesticide	407.219	[M+Na]+	16.2	CCCCCCCCCCCCC1=C(OC(C)=O)C(=O)C2=C(C=CC=C2)C1=O	QDRXWCAVUNHOGA-UHFFFAOYSA-N	QDRXWCAVUNHOGA
931	Phosmet	732-11-6	C11H12NO4PS2	Pesticide	318.002	[M+H]+	10.79	COP(=S)(OC)SCN1C(=O)C2=C(C=CC=C2)C1=O	LMNZTLDVJIUSHT-UHFFFAOYSA-N	LMNZTLDVJIUSHT
932	Azinphos-ethyl	2642-71-9	C12H16N3O3PS2	Pesticide	368.026	[M+Na]+	11.98	CCOP(=S)(OCC)SCN1N=NC2=CC=CC=C2C1=O	RQVGAIADHNPSME-UHFFFAOYSA-N	RQVGAIADHNPSME
933	Prallethrin	23031-36-9	C19H24O3	Pesticide	301.18	[M+H]+	13.41	CC(C)=CC1C(C(=O)OC2CC(=O)C(CC#C)=C2C)C1(C)C	SMKRKQBMYOFFMU-UHFFFAOYSA-N	SMKRKQBMYOFFMU
934	Fenvalerate	51630-58-1	C25H22ClNO3	Pesticide	437.163	[M+NH4]+	14.85	CC(C)C(C(=O)OC(C#N)C1=CC=CC(OC2=CC=CC=C2)=C1)C1=CC=C(Cl)C=C1	NYPJDWWKZLNGGM-UHFFFAOYSA-N	NYPJDWWKZLNGGM
935	Semiamitraz; N'-(2,4-Dimethylphenyl)-N-methylformamidine; DMPF	33089-74-6	C10H14N2	Pesticide	163.123	[M+H]+	5.26	CNC=NC1=CC=C(C)C=C1C	JIIOLEGNERQDIP-UHFFFAOYSA-N	JIIOLEGNERQDIP
936	Fenitrothion	122-14-5	C9H12NO5PS	Pesticide	278.025	[M+H]+	11.33	COP(=S)(OC)OC1=CC=C(C(C)=C1)[N+]([O-])=O	ZNOLGFHPUIJIMJ-UHFFFAOYSA-N	ZNOLGFHPUIJIMJ
937	Monepantel sulfone	851976-52-8	C20H13F6N3O4S	Pesticide	506.061	[M+H]+	12.12	CC(COC1=C(C=CC(=C1)C#N)C(F)(F)F)(C#N)NC(=O)C2=CC=C(C=C2)S(=O)(=O)C(F)(F)F	JTMLMJOBCBXFES-UHFFFAOYSA-N	JTMLMJOBCBXFES
938	Sulfotep	3689-24-5	C8H20O5P2S2	Pesticide	323.03	[M+H]+	12.66	CCOP(=S)(OCC)OP(=S)(OCC)OCC	XIUROWKZWPIAIB-UHFFFAOYSA-N	XIUROWKZWPIAIB
939	Chlorobenzilate	510-15-6	C16H14Cl2O3	Pesticide	347.021	[M+Na]+	12.93	CCOC(=O)C(O)(C1=CC=C(Cl)C=C1)C1=CC=C(Cl)C=C1	RAPBNVDSDCTNRC-UHFFFAOYSA-N	RAPBNVDSDCTNRC
940	Fenpropathrin	64257-84-7	C22H23NO3	Pesticide	350.175	[M+H]+	14.52	CC1(C)C(C(=O)OC(C#N)C2=CC=CC(OC3=CC=CC=C3)=C2)C1(C)C	XQUXKZZNEFRCAW-UHFFFAOYSA-N	XQUXKZZNEFRCAW
941	Cyclaniliprole	1031756-98-5	C21H17Br2Cl2N5O2	Pesticide	599.92	[M+H]+	12.36	CC(NC(=O)C1=C(NC(=O)C2=CC(Br)=NN2C2=NC=CC=C2Cl)C(Br)=CC(Cl)=C1)C1CC1	RAMUASXTSSXCMB-UHFFFAOYSA-N	RAMUASXTSSXCMB
942	Spinosyn D	131929-63-0	C42H67NO10	Pesticide	746.484	[M+H]+	13.2	[H][C@@]12C[C@H](C[C@@]1([H])[C@]1([H])C=C3C(=O)[C@H](C)[C@H](CCC[C@H](CC)OC(=O)C[C@@]3([H])[C@]1([H])C=C2C)O[C@@]1([H])CC[C@@H]([C@@H](C)O1)N(C)C)O[C@]1([H])O[C@@H](C)[C@H](OC)[C@@H](OC)[C@H]1OC	RDECBWLKMPEKPM-PSCJHHPTSA-N	RDECBWLKMPEKPM
943	Indoxacarb	173584-44-6	C22H17ClF3N3O7	Pesticide	528.078	[M+H]+	13.43	COC(=O)N(C(=O)N1CO[C@]2(CC3=C(C=CC(Cl)=C3)C2=N1)C(=O)OC)C1=CC=C(OC(F)(F)F)C=C1	VBCVPMMZEGZULK-NRFANRHFSA-N	VBCVPMMZEGZULK
944	Coumaphos	56-72-4	C14H16ClO5PS	Pesticide	363.022	[M+H]+	12.76	CCOP(=S)(OCC)OC1=CC2=C(C=C1)C(C)=C(Cl)C(=O)O2	BXNANOICGRISHX-UHFFFAOYSA-N	BXNANOICGRISHX
945	Cinerin II	121-20-0	C21H28O5	Pesticide	361.201	[M+H]+	13.32	COC(=O)C(\C)=C\[C@@H]1[C@@H](C(=O)O[C@H]2CC(=O)C(C\C=C/C)=C2C)C1(C)C	SHCRDCOTRILILT-WOBDGSLYSA-N	SHCRDCOTRILILT
946	Chlorfenapyr	122453-73-0	C15H11BrClF3N2O	Pesticide	428.959	[M+Na]+	13.65	CCOCN1C(=C(C#N)C(Br)=C1C(F)(F)F)C1=CC=C(Cl)C=C1	CWFOCCVIPCEQCK-UHFFFAOYSA-N	CWFOCCVIPCEQCK
947	Spinetoram II; Spinetoram L	187166-15-0	C43H69NO10	Pesticide	760.499	[M+H]+	13.62	[H][C@@]12C[C@H](C[C@@]1([H])[C@]1([H])C=C3C(=O)[C@H](C)[C@H](CCC[C@H](CC)OC(=O)C[C@@]3([H])[C@]1([H])C=C2C)O[C@@]1([H])CC[C@@H]([C@@H](C)O1)N(C)C)O[C@]1([H])O[C@@H](C)[C@H](OC)[C@@H](OCC)[C@H]1OC	KWVYSEWJJXXTEZ-GDMNSMANSA-N	KWVYSEWJJXXTEZ
948	Teroxirone; Triglycidyl isocyanurate	2451-62-9	C12H15N3O6	Organic contaminant	298.103	[M+H]+	4.84	O=C1N(CC2CO2)C(=O)N(CC2CO2)C(=O)N1CC1CO1	OUPZKGBUJRBPGC-UHFFFAOYSA-N	OUPZKGBUJRBPGC
949	2-6-Dimethylaniline; 2,6-Xylidine	87-62-7	C8H11N	Organic contaminant	122.096	[M+H]+	6	CC1=CC=CC(C)=C1N	UFFBMTHBGFGIHF-UHFFFAOYSA-N	UFFBMTHBGFGIHF
950	Cyclohexanone oxime	100-64-1	C6H11NO	Organic contaminant	114.091	[M+H]+	4.53	ON=C1CCCCC1	VEZUQRBDRNJBJY-UHFFFAOYSA-N	VEZUQRBDRNJBJY
951	N,N-Diglycidyl-4-glycidyloxyaniline	5026-74-4	C15H19NO4	Organic contaminant	278.139	[M+H]+	8.65	C(OC1=CC=C(C=C1)N(CC1CO1)CC1CO1)C1CO1	AHIPJALLQVEEQF-UHFFFAOYSA-N	AHIPJALLQVEEQF
952	2-Benzyl-2-dimethylamino-1-(4-morpholinophenyl)-1-butanone	119313-12-1	C23H30N2O2	Organic contaminant	367.238	[M+H]+	8.43	CCC(CC1=CC=CC=C1)(N(C)C)C(=O)C1=CC=C(C=C1)N1CCOCC1	UHFFVFAKEGKNAQ-UHFFFAOYSA-N	UHFFVFAKEGKNAQ
953	Tris(2-chloroethyl)phosphate	115-96-8	C6H12Cl3O4P	Organic contaminant	284.961	[M+H]+	9.11	ClCCOP(=O)(OCCCl)OCCCl	HQUQLFOMPYWACS-UHFFFAOYSA-N	HQUQLFOMPYWACS
954	N-butylbenzenesulfonamide	3622-84-2	C10H15NO2S	Organic contaminant	214.089	[M+H]+	9.85	CCCCNS(=O)(=O)C1=CC=CC=C1	IPRJXAGUEGOFGG-UHFFFAOYSA-N	IPRJXAGUEGOFGG
955	Methyl-2-benzoylbenzoate	606-28-0	C15H12O3	Organic contaminant	241.086	[M+H]+	10.51	COC(=O)C1=C(C=CC=C1)C(=O)C1=CC=CC=C1	NQSMEZJWJJVYOI-UHFFFAOYSA-N	NQSMEZJWJJVYOI
956	Benzophenone	119-61-9	C13H10O	Organic contaminant	183.08	[M+H]+	11.32	O=C(C1=CC=CC=C1)C1=CC=CC=C1	RWCCWEUUXYIKHB-UHFFFAOYSA-N	RWCCWEUUXYIKHB
957	Diphenyl(2,4,6-trimethylbenzoyl)phosphine oxide	75980-60-8	C22H21O2P	Organic contaminant	349.135	[M+H]+	13.18	CC1=CC(C)=C(C(=O)P(=O)(C2=CC=CC=C2)C2=CC=CC=C2)C(C)=C1	VFHVQBAGLAREND-UHFFFAOYSA-N	VFHVQBAGLAREND
958	Bis(2-ethylhexyl)phthalate	117-81-7	C24H38O4	Organic contaminant	391.284	[M+H]+	15.95	CCCCC(CC)COC(=O)C1=C(C=CC=C1)C(=O)OCC(CC)CCCC	BJQHLKABXJIVAM-UHFFFAOYSA-N	BJQHLKABXJIVAM
959	Bis(2,6-diisopropylphenyl)carbodiimide	2162-74-5	C25H34N2	Organic contaminant	363.28	[M+H]+	16.64	CC(C)C1=CC=CC(C(C)C)=C1N=C=NC1=C(C=CC=C1C(C)C)C(C)C	XLDBGFGREOMWSL-UHFFFAOYSA-N	XLDBGFGREOMWSL
960	o-Toluidine	95-53-4	C7H9N	Organic contaminant	108.081	[M+H]+	3.31	CC1=C(N)C=CC=C1	RNVCVTLRINQCPJ-UHFFFAOYSA-N	RNVCVTLRINQCPJ
961	4,4'-Diaminodiphenylmethane; 4,4'-Methylenedianiline	101-77-9	C13H14N2	Organic contaminant	199.123	[M+H]+	8.91	NC1=CC=C(CC2=CC=C(N)C=C2)C=C1	YBRVSVVVWCFQMG-UHFFFAOYSA-N	YBRVSVVVWCFQMG
962	3,4-Dimethylaniline	95-64-7	C8H11N	Organic contaminant	122.096	[M+H]+	6.02	CC1=CC=C(N)C=C1C	DOLQYFPDPKPQSS-UHFFFAOYSA-N	DOLQYFPDPKPQSS
963	Diethyltoluenediamine	68479-98-1	C11H18N2	Organic contaminant	179.154	[M+H]+	5.47	CCC1=C(C(=C(C(=C1)C)N)N)CC	NPECRXRQVYMQGY-UHFFFAOYSA-N	NPECRXRQVYMQGY
964	Coumarin	91-64-5	C9H6O2	Organic contaminant/Drug	147.044	[M+H]+	7.21	O=C1OC2=C(C=CC=C2)C=C1	ZYGHJZDHTFUPRJ-UHFFFAOYSA-N	ZYGHJZDHTFUPRJ
965	4-Methoxy-2-nitroaniline	96-96-8	C7H8N2O3	Organic contaminant	169.061	[M+H]+	7.58	COC1=CC=C(N)C(=C1)[N+]([O-])=O	QFMJFXFXQAFGBO-UHFFFAOYSA-N	QFMJFXFXQAFGBO
966	2-Methyl-4'-(methylthio)-2-morpholinopropiophenone	71868-10-5	C15H21NO2S	Organic contaminant	280.137	[M+H]+	9.11	CSC1=CC=C(C=C1)C(=O)C(C)(C)N1CCOCC1	LWRBVKNFOYUCNP-UHFFFAOYSA-N	LWRBVKNFOYUCNP
967	2-Aminobiphenyl; Biphenylamine	90-41-5	C12H11N	Organic contaminant/Pesticide	170.096	[M+H]+	10.03	NC1=C(C=CC=C1)C1=CC=CC=C1	TWBPWBPGNQWFSJ-UHFFFAOYSA-N	TWBPWBPGNQWFSJ
968	4,4'-Methylenebis(N,N-diglycidylaniline)	28768-32-3	C25H30N2O4	Organic contaminant	423.228	[M+H]+	11.92	C(C1CO1)N(CC1CO1)C1=CC=C(CC2=CC=C(C=C2)N(CC2CO2)CC2CO2)C=C1	FAUAZXVRLVIARB-UHFFFAOYSA-N	FAUAZXVRLVIARB
969	Benzyl butyl phthalate	85-68-7	C19H20O4	Organic contaminant	313.143	[M+H]+	13.47	CCCCOC(=O)C1=C(C=CC=C1)C(=O)OCC1=CC=CC=C1	IRIAEXORFWYRCZ-UHFFFAOYSA-N	IRIAEXORFWYRCZ
970	Dicyclohexyl Phthalate	84-61-7	C20H26O4	Organic contaminant	331.19	[M+H]+	14.52	O=C(OC1CCCCC1)C1=C(C=CC=C1)C(=O)OC1CCCCC1	VOWAEIGWURALJQ-UHFFFAOYSA-N	VOWAEIGWURALJQ
971	Trixylyl phosphate	25653-16-1	C24H27O4P	Organic contaminant	411.172	[M+H]+	15.3	CC1=CC(OP(=O)(OC2=CC(C)=CC(C)=C2)OC2=CC(C)=CC(C)=C2)=CC(C)=C1	LLPMAOBOEQFPRE-UHFFFAOYSA-N	LLPMAOBOEQFPRE
972	Trioctylphosphine oxide	78-50-2	C24H51OP	Organic contaminant	387.375	[M+H]+	16.27	CCCCCCCCP(=O)(CCCCCCCC)CCCCCCCC	ZMBHCYHQLYEYDV-UHFFFAOYSA-N	ZMBHCYHQLYEYDV
973	Quinoline; Leucoline	91-22-5	C9H7N	Organic contaminant	130.065	[M+H]+	3.3	C1=CC2=C(C=C1)N=CC=C2	SMWDFEZZVXVKRB-UHFFFAOYSA-N	SMWDFEZZVXVKRB
974	N-isopropylmethacrylamide	13749-61-6	C7H13NO	Organic contaminant	128.107	[M+H]+	5.59	CC(C)NC(=O)C(C)=C	YQIGLEFUZMIVHU-UHFFFAOYSA-N	YQIGLEFUZMIVHU
975	N-Vinylcaprolactam	2235-00-9	C8H13NO	Organic contaminant	140.107	[M+H]+	7.5	C=CN1CCCCCC1=O	JWYVGKFDLWWQJX-UHFFFAOYSA-N	JWYVGKFDLWWQJX
976	2,2-Dimethyl-2,3-dihydroperimidine	6364-17-6	C13H14N2	Organic contaminant	199.123	[M+H]+	8.88	CC1(C)NC2=CC=CC3=CC=CC(N1)=C23	DETLTZYXZWIXIB-UHFFFAOYSA-N	DETLTZYXZWIXIB
977	2,4-Dihydroxybenzophenone; Benzoresorcinol	131-56-6	C13H10O3	Organic contaminant	215.07	[M+H]+	10.64	OC1=CC=C(C(=O)C2=CC=CC=C2)C(O)=C1	ZXDDPOHVAMWLBH-UHFFFAOYSA-N	ZXDDPOHVAMWLBH
978	1,1'-[Methylenebis(4,1-phenylene)]bis(2-hydroxy-2-methyl-1-propanone)	474510-57-1	C21H24O4	Organic contaminant	341.175	[M+H]+	11.13	CC(C)(O)C(=O)C1=CC=C(CC2=CC=C(C=C2)C(=O)C(C)(C)O)C=C1	PCKZAVNWRLEHIP-UHFFFAOYSA-N	PCKZAVNWRLEHIP
979	4-Nitroaniline	100-01-6	C6H6N2O2	Organic contaminant	139.05	[M+H]+	5.12	NC1=CC=C(C=C1)[N+]([O-])=O	TYMLOMAKGOJONV-UHFFFAOYSA-N	TYMLOMAKGOJONV
980	3-Aminophenyl sulfone	N/A	C12H12N2O2S	Organic contaminant	249.069	[M+H]+	4.83	C1=CC(=CC(=C1)S(=O)(=O)C2=CC=CC(=C2)N)N	LJGHYPLBDBRCRZ-UHFFFAOYSA-N	LJGHYPLBDBRCRZ
981	m-(2,3-epoxypropoxy)-N,N-bis(2,3-epoxypropyl)aniline	71604-74-5	C15H19NO4	Organic contaminant	278.139	[M+H]+	8.66	C(OC1=CC(=CC=C1)N(CC1CO1)CC1CO1)C1CO1	VAGOJLCWTUPBKD-UHFFFAOYSA-N	VAGOJLCWTUPBKD
982	2,4,6-Tri-tert-butylphenol	732-26-3	C18H30O	Organic contaminant	263.237	[M+H]+	14.4	CC(C)(C)C1=CC(=C(O)C(=C1)C(C)(C)C)C(C)(C)C	PFEFOYRSMXVNEL-UHFFFAOYSA-N	PFEFOYRSMXVNEL
983	Solvent Yellow 124	34432-92-3	C22H31N3O2	Organic contaminant	370.249	[M+H]+	15.26	CCN(CCOC(C)OCC(C)C)C1=CC=C(C=C1)N=NC1=CC=CC=C1	BATVZJPOLFSGTD-UHFFFAOYSA-N	BATVZJPOLFSGTD
984	Tris(4-isopropylphenyl) phosphate (IPPP)	26967-76-0	C27H33O4P	Organic contaminant	453.219	[M+H]+	15.53	CC(C)C1=CC=C(C=C1)OP(=O)(OC2=CC=C(C=C2)C(C)C)OC3=CC=C(C=C3)C(C)C	ANVREEJNGJMLOV-UHFFFAOYSA-N	ANVREEJNGJMLOV
985	2-Nitroaniline	88-74-4	C6H6N2O2	Organic contaminant	139.05	[M+H]+	5.15	NC1=CC=CC=C1[N+]([O-])=O	DPJCXCZTLWNFOH-UHFFFAOYSA-N	DPJCXCZTLWNFOH
986	4-Phenylazo-m-phenylendiamine	495-54-5	C12H12N4	Organic contaminant	213.113	[M+H]+	7.29	NC1=CC=C(N=NC2=CC=CC=C2)C(N)=C1	IWRVPXDHSLTIOC-UHFFFAOYSA-N	IWRVPXDHSLTIOC
987	3,4-Epoxycyclohexylmethyl	2386-87-0	C14H20O4	Organic contaminant	253.143	[M+H]+	8.95	O=C(OCC1CCC2OC2C1)C1CCC2OC2C1	YXALYBMHAYZKAP-UHFFFAOYSA-N	YXALYBMHAYZKAP
988	Sudan Blue II	17354-14-2	C22H26N2O2	Organic contaminant	351.206	[M+H]+	15.48	CCCCNC1=CC=C(NCCCC)C2=C1C(=O)C1=C(C=CC=C1)C2=O	OCQDPIXQTSYZJL-UHFFFAOYSA-N	OCQDPIXQTSYZJL
989	4'-Chloro-2',5'-dimethoxyacetoacetanilide	4433-79-8	C12H14ClNO4	Organic contaminant	272.068	[M+H]+	9.2	COC1=CC(NC(=O)CC(C)=O)=C(OC)C=C1Cl	MOUVJGIRLPZEES-UHFFFAOYSA-N	MOUVJGIRLPZEES
990	Tris(1,3-dichloro-2-propyl)phosphate (TDCPP)	13674-87-8	C9H15Cl6O4P	Organic contaminant	428.891	[M+H]+	12.79	ClCC(CCl)OP(=O)(OC(CCl)CCl)OC(CCl)CCl	ASLWPAWFJZFCKF-UHFFFAOYSA-N	ASLWPAWFJZFCKF
991	N-phenyl-1-naphthylamine	90-30-2	C16H13N	Organic contaminant	220.112	[M+H]+	13.2	N(C1=CC=CC=C1)C1=C2C=CC=CC2=CC=C1	XQVWYOYUZDUNRW-UHFFFAOYSA-N	XQVWYOYUZDUNRW
992	Dibutyl phthalate	84-74-2	C16H22O4	Organic contaminant	279.159	[M+H]+	13.43	CCCCOC(=O)C1=CC=CC=C1C(=O)OCCCC	DOIRQSBPFJWKBE-UHFFFAOYSA-N	DOIRQSBPFJWKBE
993	2-Diethylamino-6-methyl-4-pyrimidinone	42487-72-9	C9H15N3O	Organic contaminant/Pesticide	182.129	[M+H]+	4.88	CCN(CC)C1=NC(=O)C=C(C)N1	NQCPECCCWDWTJJ-UHFFFAOYSA-N	NQCPECCCWDWTJJ
994	Benzophenone-3; Oxybenzone	131-57-7	C14H12O3	Organic contaminant	229.086	[M+H]+	12.25	COC1=CC=C(C(=O)C2=CC=CC=C2)C(O)=C1	DXGLGDHPHMLXJC-UHFFFAOYSA-N	DXGLGDHPHMLXJC
995	N,N,N',N'-Tetraacetylethylenediamine	10543-57-4	C10H16N2O4	Organic contaminant	229.118	[M+H]+	5.94	CC(=O)N(CCN(C(C)=O)C(C)=O)C(C)=O	BGRWYDHXPHLNKA-UHFFFAOYSA-N	BGRWYDHXPHLNKA
996	Benzyltrimethylammonium	14800-24-9	C10H16N	Organic contaminant	150.128	[M+]	2.87	C[N+](C)(C)CC1=CC=CC=C1	YOUGRGFIHBUKRS-UHFFFAOYSA-N	YOUGRGFIHBUKRS
997	Benzoguanamine	91-76-9	C9H9N5	Organic contaminant	188.093	[M+H]+	5.03	NC1=NC(=NC(N)=N1)C1=CC=CC=C1	GZVHEAJQGPRDLQ-UHFFFAOYSA-N	GZVHEAJQGPRDLQ
998	Tris(1-chloro-2-propyl) phosphate (TCPP)	13674-84-5	C9H18Cl3O4P	Organic contaminant	327.008	[M+H]+	11.53	CC(CCl)OP(=O)(OC(C)CCl)OC(C)CCl	KVMPUXDNESXNOH-UHFFFAOYSA-N	KVMPUXDNESXNOH
999	2-Acrylamido-2-methyl-1-propane sulfonic acid	15214-89-8	C7H13NO4S	Organic contaminant	208.064	[M+H]+	3.1	CC(C)(CS(O)(=O)=O)NC(=O)C=C	XHZPRMZZQOIPDS-UHFFFAOYSA-N	XHZPRMZZQOIPDS
1000	1,2,3-Benzotriazole	95-14-7	C6H5N3	Organic contaminant	120.056	[M+H]+	5.39	N1N=NC2=C1C=CC=C2	QRUDEWIWKLJBPS-UHFFFAOYSA-N	QRUDEWIWKLJBPS
1001	1,3-Diphenylguanidine	102-06-7	C13H13N3	Organic contaminant	212.118	[M+H]+	5.66	N=C(NC1=CC=CC=C1)NC1=CC=CC=C1	OWRCNXZUPFZXOS-UHFFFAOYSA-N	OWRCNXZUPFZXOS
1002	Acetoguanamine; 6-Methyl-1,3,5-triazine-2,4-diamine	542-02-9	C4H7N5	Organic contaminant	126.078	[M+H]+	1.05	CC1=NC(N)=NC(N)=N1	NJYZCEFQAIUHSD-UHFFFAOYSA-N	NJYZCEFQAIUHSD
1003	Bisphenol S	80-09-1	C12H10O4S	Organic contaminant	251.037	[M+H]+	6.87	OC1=CC=C(C=C1)S(=O)(=O)C1=CC=C(O)C=C1	VPWNQTHUCYMVMZ-UHFFFAOYSA-N	VPWNQTHUCYMVMZ
1004	Pyrethrin I	121-21-1	C21H28O3	Pesticide	329.211	[M+H]+	14.51	CC(C)=C[C@@H]1[C@@H](C(=O)O[C@H]2CC(=O)C(C\C=C/C=C)=C2C)C1(C)C	ROVGZAWFACYCSP-VUMXUWRFSA-N	ROVGZAWFACYCSP

## Sheet: Sheet2
115	367.769	[M+2H]+
195	327.23	[M+Na]+
234	529.4	[M+]
348	583.325	[M+Na]+
355	484.255	[M+NH4]+
363	384.202	[M+NH4]+
372	442.244	[M+NH4]+
375	801.443	[M+NH4]+
376	685.474	[M+NH4]+
379	699.49	[M+NH4]+
380	657.444	[M+NH4]+
381	671.459	[M+NH4]+
497	429.07	[M+NH4]+
498	397.054	[M+NH4]+
520	304.121	[M+NH4]+
569	339.995	[M+Na]+
613	527.13	[M+NH4]+
620	338.068	[M+NH4]+
631	358.072	[M+NH4]+
644	360.192	[M+NH4]+
673	454.915	[M+Na]+
742	458.065	[M+NH4]+
751	465.2	[M+NH4]+
818	253.01	[M+Na]+
865	394.238	[M+NH4]+
871	521.007	[M+NH4]+
888	356.243	[M+NH4]+
894	364.176	[M+NH4]+
926	440.16	[M+NH4]+
930	407.219	[M+Na]+
932	368.026	[M+Na]+
934	437.163	[M+NH4]+
939	347.021	[M+Na]+
946	428.959	[M+Na]+
996	150.128	[M+]
