# Supplementary material for: Creation of an Open-Access High-Resolution Tandem Mass Spectral Library of 1000 Food Toxicants
Source: Anal Chem. 2025 Oct 10;97(43):23822–30. doi: 10.1021/acs.analchem.5c03020 (PMC12590464; doi:10.1021/acs.analchem.5c03020)
Supplement: Supplementary file 2 [file ac5c03020_si_002.xlsx]

## Sheet: Table_S2
Compound name	QC mixture	Class	Molecular Formula	Precursor ion (m/z)	Retention time	mean intensity (Log10)	RSDs intensity (Log10)
Omethoate	1	Pesticide	C5H12NO4PS	214.03	3.74	8.08294	1.35746
5-hydroxythiabendazole	1	Pesticide/Drug	C10H7N3OS	218.038	4.53	7.76916	2.46685
Carbendazim	1	Pesticide	C9H9N3O2	192.077	4.67	7.68156	2.07167
2-diethylamino-6-methyl pyrimidinone	1	Pesticide	C9H15N3O	182.129	4.88	8.06187	1.71612
Desisopropylatrazine	1	Pesticide	C5H8ClN5	174.054	5.59	7.32488	2.9926
6-Chloronicotinic acid	1	Pesticide	C6H4ClNO2	158	6.2	6.10146	2.71781
Acetamiprid-N-desmethyl	1	Pesticide	C9H9ClN4	209.059	6.56	7.15928	2.34631
Isoproturon	1	Pesticide	C12H18N2O	207.149	10.33	7.71212	2.31537
N,N-Diethyl-3-methylbenzamide	1	Pesticide	C12H17NO	192.138	10.38	7.93381	1.25921
Hydroxy-tebuconazole	1	Pesticide	C16H22ClN3O2	324.147	11.5	7.93785	1.32376
Fluopyram	1	Pesticide	C16H11ClF6N2O	397.054	12.02	6.21151	2.72966
Acetochlor	1	Pesticide	C14H20ClNO2	270.125	12.19	6.83619	1.99308
Benzophenone-3 (Oxybenzone)	1	Organic contaminant	C14H12O3	229.086	12.29	7.43588	1.39933
Metolachlor	1	Pesticide	C15H22ClNO2	284.141	12.29	8.16014	1.36589
Fipronil	1	Pesticide	C12H4Cl2F6N4OS	436.946	12.5	7.22539	2.1746
Fenhexamid	1	Pesticide	C14H17Cl2NO2	302.139	12.5	5.99821	5.00532
Prochloraz	1	Pesticide	C15H16Cl3N3O2	376.038	12.84	7.83914	2.10698
Chlorfenvinphos	1	Pesticide	C12H14Cl3O4P	358.977	12.92	7.71952	1.71933
Methamidophos	2	Pesticide	C2H8NO2PS	142.009	2.52	7.52261	2.26555
Acephate	2	Pesticide	C4H10NO3PS	184.019	3.2	5.53823	4.99197
Simazine 2-Hydroxy	2	Pesticide	C7H13N5O	184.119	4.45	7.5834	2.25126
Trichlorfon (Dylox)	2	Pesticide	C4H8Cl3O4P	256.93	6.52	7.13688	3.68544
Dichlorvos	2	Pesticide	C4H7Cl2O4P	220.953	8.88	7.00359	2.19673
Phenytoin	2	Drug	C15H12N2O2	253.097	9.29	5.83922	3.00475
Tylosin	2	Drug	C46H77NO17	916.526	9.99	7.16943	3.93781
Benodanil	2	Pesticide	C13H10INO	323.988	10.02	7.71695	2.14598
2-(Thiocyanatomethylthio)benzothiazole (TCMTB)	2	Pesticide	C9H6N2S3	238.977	11.08	6.58504	3.2158
Inabenfide	2	Pesticide	C19H15ClN2O2	339.089	11.14	7.02032	2.82876
Flamprop	2	Pesticide	C16H13ClFNO3	322.064	11.24	6.212	4.17638
Rifaximin	2	Drug	C43H51N3O11	786.36	11.92	7.37207	3.33313
Tepraloxydim	2	Pesticide	C17H24ClNO4	342.147	11.95	6.99791	2.39177
Coumaphos	2	Pesticide	C14H16ClO5PS	363.022	12.75	7.67891	1.83323
Spinosyn A	2	Pesticide	C41H65NO10	732.468	12.8	7.58085	3.91608
Emamectin B1a	2	Pesticide/Drug	C49H75NO13	886.531	13.81	6.99098	3.75759
