# Supplementary material for: Creation of an Open-Access High-Resolution Tandem Mass Spectral Library of 1000 Food Toxicants
Source: Anal Chem. 2025 Oct 10;97(43):23822–30. doi: 10.1021/acs.analchem.5c03020 (PMC12590464; doi:10.1021/acs.analchem.5c03020)
Supplement: Supplementary file 3 [file ac5c03020_si_003.xlsx]

## Sheet: Table_S3
Compound	CAS	Molecular Formula	Class	Precursor m/z	Retention time	SMILES	Inchikey	Inchikey-planar
Brevetoxin Pb Tx-9	155751-73-8	C50H74O14	Natural toxin	899.516	14.28	[H][C@]12C[C@@]3([H])O[C@H](CC(C)CO)C[C@H](O)[C@]3(C)O[C@]1([H])C[C@]1([H])O[C@]3([H])C[C@]4(C)O[C@]5(C)CC[C@]6([H])O[C@]7([H])C[C@]8(C)O[C@]9([H])C(C)=CC(=O)O[C@@]9([H])C[C@@]8([H])O[C@@]7([H])C[C@@H](C)[C@@]6([H])O[C@@]5([H])C[C@@]4([H])O[C@@]3(C)C\C=C/[C@@]1([H])O2	TYTPQOUGGMEUNY-PBLZWFDCNA-N	TYTPQOUGGMEUNY
Monocrotaline 12,13 acetal	N/A	C17H23NO6	Natural toxin	338.16	6.1	C[C@]12OCO[C@]2(C)[C@@H](C)C(=O)O[C@@H]2CCN3CC=C(COC1=O)[C@@H]32	QHOOOTIFRLZXNC-CNKAJHMSSA-N	QHOOOTIFRLZXNC
Propamocarb N-oxide	743449-09-4	C9H20N2O3	Pesticide	205.155	4.13	CCCOC(=O)NCCC[N+](C)(C)[O-]	RHYOZHJMMSHYAZ-UHFFFAOYSA-N	RHYOZHJMMSHYAZ
Pyrantel	22204-24-6	C34H30N2O6S	Drug	207.095	4.98	CN1CCCN=C1\C=C\C1=CC=CS1.OC(=O)C1=C(O)C(CC2=C3C=CC=CC3=CC(C(O)=O)=C2O)=C2C=CC=CC2=C1	AQXXZDYPVDOQEE-MXDQRGINSA-N	AQXXZDYPVDOQEE
Multiflorine	529-80-6	C15H22N2O	Natural toxin	247.181	2.97	[H][C@@]12CN3CCCC[C@@]3([H])[C@]([H])(CN3C=CC(=O)C[C@]13[H])C2	HQSKZPOVBDNEGN-MYZSUADSSA-N	HQSKZPOVBDNEGN
Cimbuterol	54239-39-3	C13H19N3O	Drug	234.16	3.96	CC(C)(C)NCC(O)C1=CC(C#N)=C(N)C=C1	YKKQAXQGZIBJFS-UHFFFAOYSA-N	YKKQAXQGZIBJFS
Homoanatoxin A	142926-86-1	C11H17NO	Natural toxin	180.138	3.89	[H][C@@]12CC[C@@]([H])(N1)C(=CCC2)C(=O)CC	VVMQRZZXKNDPOT-PSASIEDQSA-N	VVMQRZZXKNDPOT
Fenpicoxamid	517875-34-2	C31H38N2O11	Pesticide	615.255	13.6	COC1=CC=NC(C(=O)N[C@H]2COC(=O)[C@H](CC3=CC=CC=C3)[C@@H](OC(=O)C(C)C)[C@H](C)OC2=O)=C1OCOC(=O)C(C)C	QGTOTYJSCYHYFK-RBODFLQRSA-N	QGTOTYJSCYHYFK
MCPA-butoxyethyl ester	19480-43-4	C15H21ClO4	Pesticide	301.12	13.62	CCCCOCCOC(=O)COC1=C(C)C=C(Cl)C=C1	WKGKFWXGAHXMCE-UHFFFAOYSA-N	WKGKFWXGAHXMCE
Flonicamid Metabolite TFNG	207502-65-6	C9H7F3N2O3	Pesticide	249.048	4.53	OC(=O)CNC(=O)C1=CN=CC=C1C(F)(F)F	AXMBYGGSBXWTEY-UHFFFAOYSA-N	AXMBYGGSBXWTEY
Oripavine	467-04-9	C18H19NO3	Natural toxin	298.144	4.21	[H][C@@]12OC3=C(O)C=CC4=C3[C@@]11CCN(C)[C@H](C4)C1=CC=C2OC	ZKLXUUYLEHCAMF-UUWFMWQGSA-N	ZKLXUUYLEHCAMF
6-Dehydro Prednisolone	2427-64-7	C21H26O5	Drug	359.185	9.36	C[C@]12C[C@H](O)[C@H]3[C@@H](C=CC4=CC(=O)C=C[C@]34C)[C@@H]1CC[C@]2(O)C(=O)CO	WFFSJFFZKKRVOE-VWUMJDOOSA-N	WFFSJFFZKKRVOE
Pyrifenox	88283-41-4	C14H12Cl2N2O	Pesticide	295.04	11.4	CON=C(CC1=CC=CN=C1)C1=C(Cl)C=C(Cl)C=C1	CKPCAYZTYMHQEX-UHFFFAOYSA-N	CKPCAYZTYMHQEX
Glucobrassicanapin	19041-10-2	C12H21NO9S2	Natural toxin	388.074	3.53	[H][C@]1(CO)O[C@@]([H])(SC(CCCC=C)=NOS(O)(=O)=O)[C@]([H])(O)[C@@]([H])(O)[C@]1([H])O	XMJFVIGTHMOGNZ-URYVQPGZSA-N	XMJFVIGTHMOGNZ
Flutianil	958647-10-4	C19H14F4N2OS2	Pesticide	427.056	12.68	COC1=CC=CC=C1N1CCS\C1=C(/SC1=C(F)C=CC(=C1)C(F)(F)F)C#N	KGXUEPOHGFWQKF-ZCXUNETKSA-N	KGXUEPOHGFWQKF
Phosphamidon N-desethyl	13171-22-7	C8H15ClNO5P	Pesticide	272.045	7.21	CCNC(=O)C(Cl)=C(C)OP(=O)(OC)OC	IWYQSQKKOOZLFH-UHFFFAOYSA-N	IWYQSQKKOOZLFH
Clenproperol	38339-11-6	C11H16Cl2N2O	Drug	263.071	5.46	CC(C)NCC(O)C1=CC(Cl)=C(N)C(Cl)=C1	JXUDZCJTCKCTQK-UHFFFAOYSA-N	JXUDZCJTCKCTQK
Flubenzimine; Cropotex	37893-02-0	C17H10F6N4S	Pesticide	417.06	13.84	FC(F)(F)N=C1SC(=NC2=CC=CC=C2)N(C1=NC(F)(F)F)C1=CC=CC=C1	IZFZCMFMJKDHJZ-UHFFFAOYSA-N	IZFZCMFMJKDHJZ
Deltamethrin [M+NH4]+	52918-63-5	C22H19Br2NO3	Pesticide	521.007	14.76	CC1(C)[C@@H](C=C(Br)Br)[C@H]1C(=O)O[C@H](C#N)C1=CC=CC(OC2=CC=CC=C2)=C1	OWZREIFADZCYQD-NSHGMRRFSA-N	OWZREIFADZCYQD
Clencyclohexerol	157877-79-7	C14H20Cl2N2O2	Drug	319.098	4.91	NC1=C(Cl)C=C(C=C1Cl)C(O)CNC1CCC(O)CC1	DKFLKXDTRUWFDL-UHFFFAOYSA-N	DKFLKXDTRUWFDL
Pyriminostrobin	1257598-43-8	C23H18Cl2F3N3O4	Pesticide	528.07	14.78	CO\C=C(\C(=O)OC)C1=CC=CC=C1COC1=NC(NC2=C(Cl)C=C(Cl)C=C2)=NC(=C1)C(F)(F)F	YYXSCUSVVALMNW-FOWTUZBSSA-N	YYXSCUSVVALMNW
Pyriflubenzoxim	2760545-39-7	C27H22F3N5O8	Pesticide	602.15	13.58	COC1=CC(=NC(=N1)OC2=C(C(=CC=C2)OC3=NC(=CC(=N3)OC)OC)C(=O)O/N=C/C4=CC=CC=C4C(F)(F)F)OC	YKBOANIGYIONAL-XAZZYMPDSA-N	YKBOANIGYIONAL
Normethandrolone; Methylestrenolone; Normethandrone	514-61-4	C19H28O2	Drug	289.216	11.58	C[C@]1(O)CC[C@H]2[C@@H]3CCC4=CC(=O)CC[C@@H]4[C@H]3CC[C@]12C	ZXSWTMLNIIZPET-ZOFHRBRSSA-N	ZXSWTMLNIIZPET
Triforine [M+Na]+	26644-46-2	C10H14Cl6N4O2	Pesticide	454.915	10.83	ClC(Cl)(Cl)C(NC=O)N1CCN(CC1)C(NC=O)C(Cl)(Cl)Cl	RROQIUMZODEXOR-UHFFFAOYSA-N	RROQIUMZODEXOR
Fenthion oxon sulfoxide	6552-13-2	C10H15O5PS	Pesticide	279.045	6.87	COP(=O)(OC)OC1=CC(C)=C(C=C1)S(C)=O	GTZCKTIZOGTWQO-UHFFFAOYSA-N	GTZCKTIZOGTWQO
Delmadinone acetate	13698-49-2	C23H27ClO4	Drug	403.167	12.18	CC(=O)O[C@@]1(CC[C@H]2[C@@H]3C=C(Cl)C4=CC(=O)C=C[C@]4(C)[C@H]3CC[C@]12C)C(C)=O	CGBCCZZJVKUAMX-DFXBJWIESA-N	CGBCCZZJVKUAMX
Boscalid Metabolite M510F01	661463-87-2	C18H12Cl2N2O2	Pesticide	359.035	9.68	OC1=CC=C(NC(=O)C2=C(Cl)N=CC=C2)C(=C1)C1=CC=C(Cl)C=C1	GLTMLPGXPMAIOI-UHFFFAOYSA-N	GLTMLPGXPMAIOI
Benzamidenafil; Xanthoanthrafil	1020251-53-9	C19H23N3O6	Drug	390.166	9.87	COC1=C(OC)C=C(CNC(=O)C2=C(NC(C)CO)C=CC(=C2)[N+]([O-])=O)C=C1	ZISFCTXLAXIEMV-UHFFFAOYSA-N	ZISFCTXLAXIEMV
Acetaminotadalafil	1446144-71-3	C23H20N4O5	Drug	433.151	9.74	[H][C@]12CC3=C(NC4=C3C=CC=C4)[C@H](N1C(=O)CN(NC(C)=O)C2=O)C1=CC2=C(OCO2)C=C1	MUILQBHOQBZMPG-VGOFRKELSA-N	MUILQBHOQBZMPG
Acequinocyl [M+Na]+	57960-19-7	C24H32O4	Pesticide	407.219	16.2	CCCCCCCCCCCCC1=C(OC(C)=O)C(=O)C2=C(C=CC=C2)C1=O	QDRXWCAVUNHOGA-UHFFFAOYSA-N	QDRXWCAVUNHOGA
Thionazin	297-97-2	C8H13N2O3PS	Pesticide	249.046	10.34	CCOP(=S)(OCC)OC1=CN=CC=N1	IRVDMKJLOCGUBJ-UHFFFAOYSA-N	IRVDMKJLOCGUBJ
Thesinine	488-02-8	C17H21NO3	Natural toxin	288.16	5.97	O=C(\C=C\c1ccc(O)cc1)OC[C@@H]1CCN2CCC[C@@H]21	FQVNMXZPGWLUFZ-BNVCYRGBSA-N	FQVNMXZPGWLUFZ
Anilazine	101-05-3	C9H5Cl3N4	Pesticide	274.965	11.61	ClC1=CC=CC=C1NC1=NC(Cl)=NC(Cl)=N1	IMHBYKMAHXWHRP-UHFFFAOYSA-N	IMHBYKMAHXWHRP
MCPB ethyl	10443-70-6	C13H17ClO3	Pesticide	257.094	13.58	CCOC(=O)CCCOC1=C(C)C=C(Cl)C=C1	XNKARWLGLZGMGX-UHFFFAOYSA-N	XNKARWLGLZGMGX
Fluopyram benzamide; 2-Trifluoromethyl-benzamide	360-64-5	C8H6F3NO	Pesticide	190.047	5.88	NC(=O)C1=CC=CC=C1C(F)(F)F	QBAYIBZITZBSFO-UHFFFAOYSA-N	QBAYIBZITZBSFO
Jaconine N-oxide	1148039-75-1	C18H26ClNO7	Natural toxin	404.148	4.75	C[C@]1(O)C(=O)OCC2=CC[N+]3([O-])CC[C@@H](OC(=O)[C@](O)(C[C@H]1C)C(C)Cl)[C@@H]23	QVYOXJXCZNKVGZ-COINJEQNSA-N	QVYOXJXCZNKVGZ
Methomyl oxime	13749-94-5	C3H7NOS	Pesticide	106.032	3.3	CSC(C)=NO	TYEVWCPZVQACAE-UHFFFAOYSA-N	TYEVWCPZVQACAE
Triazoxid	72459-58-6	C10H6ClN5O	Pesticide	248.034	8.99	ClC1=CC2=C(C=C1)N=C([N-][N+]2=O)N1C=CN=C1	IQGKIPDJXCAMSM-UHFFFAOYSA-N	IQGKIPDJXCAMSM
Dihydroergocryptine	25447-66-9	C32H43N5O5	Natural toxin	578.334	9.51	[H][C@@]12CCCN1C(=O)[C@H](CC(C)C)N1C(=O)[C@](NC(=O)[C@H]3CN(C)[C@]4([H])CC5=CNC6=CC=CC(=C56)[C@@]4([H])C3)(O[C@@]21O)C(C)C	PBUNVLRHZGSROC-VTIMJTGVSA-N	PBUNVLRHZGSROC
Propoxyphenyl sildenafil	877777-10-1	C23H32N6O4S	Drug	489.228	9.02	CCCC1=NN(C2=C1N=C(NC2=O)C3=C(C=CC(=C3)S(=O)(=O)N4CCN(CC4)C)OCCC)C	KTHQLYOWYJTHOD-UHFFFAOYSA-N	KTHQLYOWYJTHOD
Mapenterol	95656-68-1	C14H20ClF3N2O	Drug	325.129	7.96	CCC(C)(C)NCC(O)C1=CC(=C(N)C(Cl)=C1)C(F)(F)F	KGOIKOVSEVRHNH-UHFFFAOYSA-N	KGOIKOVSEVRHNH
Oxathiapiprolin	1003318-67-9	C24H22F5N5O2S	Pesticide	540.149	11.65	CC1=CC(=NN1CC(=O)N1CCC(CC1)C1=NC(=CS1)C1=NOC(C1)C1=C(F)C=CC=C1F)C(F)(F)F	IAQLCKZJGNTRDO-UHFFFAOYSA-N	IAQLCKZJGNTRDO
Trichodesmine N-oxide	55727-46-3	C18H27NO7	Natural toxin	370.187	5.53	C[C@]1(O)C(=O)OCC2=CC[N+]3([O-])CC[C@@H](OC(=O)[C@H](C(C)C)[C@@]1(C)O)[C@@H]23	GHXSYXQURAMQQE-ICUBLQGZSA-N	GHXSYXQURAMQQE
Fensulfothion sulfone	14255-72-2	C11H17O5PS2	Pesticide	325.033	10.56	CCOP(=S)(OCC)OC1=CC=C(C=C1)S(C)(=O)=O	VTFZEBCYVXMEBB-UHFFFAOYSA-N	VTFZEBCYVXMEBB
Carbuterol	34866-47-2	C13H21N3O3	Drug	268.166	3.21	CC(C)(C)NCC(O)C1=CC(NC(N)=O)=C(O)C=C1	KEMXXQOFIRIICG-UHFFFAOYSA-N	KEMXXQOFIRIICG
Homo sildenafil	642928-07-2	C23H32N6O4S	Drug	489.228	9.39	CCCC1=NN(C)C2=C1NC(=NC2=O)C1=C(OCC)C=CC(=C1)S(=O)(=O)N1CCN(CC)CC1	MJEXYQIZUOHDGY-UHFFFAOYSA-N	MJEXYQIZUOHDGY
7-O-Acetyllycopsamine N-oxide	685132-58-5	C17H27NO7	Natural toxin	358.187	5.57	CC(=O)O[C@@H]1CC[N+]2(O)CC=C(COC(=O)[C@](O)([C@@H](C)O)C(C)C)[C@H]12	QWPMHHBRYYAMCN-XZRMCTMKSA-N	QWPMHHBRYYAMCN
Pyridalyl	179101-81-6	C18H14Cl4F3NO3	Pesticide	489.975	15.67	FC(F)(F)C1=CN=C(OCCCOC2=C(Cl)C=C(OCC=C(Cl)Cl)C=C2Cl)C=C1	AEHJMNVBLRLZKK-UHFFFAOYSA-N	AEHJMNVBLRLZKK
Monosulfuron ester	175076-90-1	C14H14N4O5S	Pesticide	351.076	8.27	COC(=O)C1=CC=CC=C1S(=O)(=O)NC(=O)NC1=NC(C)=CC=N1	VGBNSONMEGTIDX-UHFFFAOYSA-N	VGBNSONMEGTIDX
Fenchlorphos-oxon	3983-45-7	C8H8Cl3O4P	Pesticide	304.93	12.11	COP(=O)(OC)OC1=CC(Cl)=C(Cl)C=C1Cl	XWMMHXRGYYPFAV-UHFFFAOYSA-N	XWMMHXRGYYPFAV
Fluchloraminopyr	2445980-81-2	C8H7Cl2FN2O3	Pesticide	268.989	9.62	C[C@@H](OC1=NC(F)=C(Cl)C(N)=C1Cl)C(O)=O	LEIWLFHGOGNSAD-UWTATZPHSA-N	LEIWLFHGOGNSAD
Fenbendazol sulfone; Oxfendazol sulfone	54029-20-8	C15H13N3O4S	Drug	332.07	9.28	COC(=O)NC1=NC2=C(N1)C=C(C=C2)S(=O)(=O)C1=CC=CC=C1	UAFDGCOOJPIAHN-UHFFFAOYSA-N	UAFDGCOOJPIAHN
5?-Estrane-3,17-dione	5696-58-2	C18H26O2	Drug	275.201	11.59	[H][C@@]12CCC(=O)[C@@]1(C)CC[C@@]1([H])[C@@]2([H])CCC2([H])CC(=O)CC[C@]12[H]	CRDKSBHJIGNEOH-LJRKRDDSSA-N	CRDKSBHJIGNEOH
20-Methyl spirolide G	N/A	C43H63NO7	Natural toxin	706.468	9.42	C[C@H]1CN=C2CCCC(=C)C[C@@H]3CC[C@@](C)(O)[C@]4(CC(O)C[C@@]5(CC[C@@H](CC\C(C)=C\[C@H]6C(C)=C(CC[C@]26C[C@@H]1C)[C@H]1OC(=O)C(C)=C1)O5)O4)O3	DTRCGMNODLDAAK-ZKLZPOQKNA-N	DTRCGMNODLDAAK
?-Ergocryptine	20315-46-2	C32H41N5O5	Natural toxin	576.318	9.54	[H][C@@]12CCCN1C(=O)[C@]([H])([C@@H](C)CC)N1C(=O)[C@](NC(=O)[C@H]3CN(C)[C@]4([H])CC5=CNC6=C5C(=CC=C6)C4=C3)(O[C@@]21O)C(C)C	YYWXOXLDOMRDHW-SDMXVIBFSA-N	YYWXOXLDOMRDHW
Viramidine; Taribavirin	119567-79-2	C8H13N5O4	Drug	244.104	1.06	NC(=N)C1=NN(C=N1)[C@@H]1O[C@H](CO)[C@@H](O)[C@H]1O	NHKZSTHOYNWEEZ-AFCXAGJDSA-N	NHKZSTHOYNWEEZ
Aminotadalafil	385769-84-6	C21H18N4O4	Drug	391.14	9.7	NN1CC(=O)N2[C@H](CC3=C(NC4=CC=CC=C34)[C@H]2C2=CC3=C(OCO3)C=C2)C1=O	VUKJGAVIWMPOOJ-FOIQADDNSA-N	VUKJGAVIWMPOOJ
Lotilaner	1369852-71-0	C20H14Cl3F6N3O3S	Pesticide	595.98	14.21	CC1=C(SC(=C1)C1=NO[C@@](C1)(C1=CC(Cl)=C(Cl)C(Cl)=C1)C(F)(F)F)C(=O)NCC(=O)NCC(F)(F)F	HDKWFBCPLKNOCK-SFHVURJKSA-N	HDKWFBCPLKNOCK
Betamethasone 17-propionate	5534-13-4	C25H33FO6	Drug	449.233	11.72	CCC(=O)O[C@@]1([C@@H](C)C[C@H]2[C@@H]3CCC4=CC(=O)C=C[C@]4(C)[C@@]3(F)[C@@H](O)C[C@]12C)C(=O)CO	ITYMTTQVNYAJAA-XGQKBEPLSA-N	ITYMTTQVNYAJAA
Piperalin	3478-94-2	C16H21Cl2NO2	Pesticide	330.103	9.61	CC1CCCCN1CCCOC(=O)C1=CC(Cl)=C(Cl)C=C1	BZGLBXYQOMFXAU-UHFFFAOYSA-N	BZGLBXYQOMFXAU
Trixylyl phosphate	25653-16-1	C24H27O4P	Organic contaminant	411.172	15.3	CC1=CC(OP(=O)(OC2=CC(C)=CC(C)=C2)OC2=CC(C)=CC(C)=C2)=CC(C)=C1	LLPMAOBOEQFPRE-UHFFFAOYSA-N	LLPMAOBOEQFPRE
2-Diethylamino-6-methyl-4-pyrimidinone	42487-72-9	C9H15N3O	Organic contaminant/Pesticide	182.129	4.88	CCN(CC)C1=NC(=O)C=C(C)N1	NQCPECCCWDWTJJ-UHFFFAOYSA-N	NQCPECCCWDWTJJ
Merepoxine N-oxide	N/A	C18H25NO7	Natural toxin	368.171	4.42	C[C@]1(O)C(=O)OCC2=CC[N+]3([O-])CC[C@@H](OC(=O)[C@@]4(CO4)[C@H](C)[C@H]1C)[C@@H]23	ASDAXOTYWQZBDR-BXBPNKMRSA-N	ASDAXOTYWQZBDR
Merenskine	96657-94-2	C18H26ClNO6	Natural toxin	388.153	4.55	C[C@]1(O)C(=O)OCC2=CCN3CC[C@@H](OC(=O)[C@@](O)(CCl)[C@H](C)[C@H]1C)[C@H]32	PQVSFJDPIWTHNX-FQPKLTCISA-N	PQVSFJDPIWTHNX
Merenskine N-oxide	96657-95-3	C18H26ClNO7	Natural toxin	404.148	4.67	C[C@]1(O)C(=O)OCC2=CC[N+]3([O-])CC[C@@H](OC(=O)[C@@](O)(CCl)[C@H](C)[C@H]1C)[C@@H]23	UHJFDRHZOBLJTP-RYCCMMSXSA-N	UHJFDRHZOBLJTP
Riddelliine	23246-96-0	C18H23NO6	Natural toxin	350.16	4.34	O[C@@]1(CO)C(=O)OCC2=CCN3CC[C@@H](OC(=O)\C(CC1=C)=C/C)[C@H]32	SVCNNZDUGWLODJ-RAYFHMIRSA-N	SVCNNZDUGWLODJ
Azaspiracid 1	214899-21-5	C47H71NO12	Natural toxin	842.504	13.94	[H][C@]1(C[C@@]2([H])O[C@@]3(CC[C@]4(CC=C[C@H](O4)\C=C\CCC(O)=O)O3)[C@H](C)C[C@@]2([H])O1)[C@@H](O)[C@]1(O)O[C@@H]([C@@H](C)C[C@H]1C)C(=C)C[C@@]12C[C@@H](C)C[C@@]([H])(O1)[C@@]1([H])O[C@]3(C[C@@]1([H])O2)NC[C@H](C)C[C@@H]3C	BVZWTQCTAVYACS-KVMDXSSSSA-N	BVZWTQCTAVYACS
Albendazol amino sulfone	80983-34-2	C10H13N3O2S	Drug	240.08	4.49	CCCS(=O)(=O)C1=CC2=C(C=C1)N=C(N)N2	WTPBIYSMFKUQKY-UHFFFAOYSA-N	WTPBIYSMFKUQKY
Bifenthrin [M+NH4]+	82657-04-3	C23H22ClF3O2	Pesticide	440.16	15.47	CC1=C(C=CC=C1COC(=O)[C@@H]1[C@H](\C=C(/Cl)C(F)(F)F)C1(C)C)C1=CC=CC=C1	OMFRMAHOUUJSGP-XNBZSHGZNA-N	OMFRMAHOUUJSGP
Ethoxysulfuron	126801-58-9	C15H18N4O7S	Pesticide	399.097	11.6	CCOC1=CC=CC=C1OS(=O)(=O)NC(=O)NC1=NC(OC)=CC(OC)=N1	UWVKRNOCDUPIDM-UHFFFAOYSA-N	UWVKRNOCDUPIDM
Flamprop methyl	52756-25-9	C17H15ClFNO3	Pesticide	336.08	11.81	COC(=O)C(C)N(C(=O)C1=CC=CC=C1)C1=CC(Cl)=C(F)C=C1	RBNIGDFIUWJJEV-UHFFFAOYSA-N	RBNIGDFIUWJJEV
Zolazepam	31352-82-6	C15H15FN4O	Drug	287.13	5.7	CN1N=C(C)C2=C1N(C)C(=O)CN=C2C1=CC=CC=C1F	GDSCFOSHSOWNDL-UHFFFAOYSA-N	GDSCFOSHSOWNDL
13,19-Didesmethyl spirolide C	N/A	C41H59NO7	Natural toxin	678.437	8.36	C[C@H]1CN=C2CCCC(=C)C[C@@H]3CC[C@@H](O)[C@]4(CC[C@@]5(CC[C@@H](C[C@H](O)\C(C)=C\[C@H]6C(C)=C(CC[C@]26C[C@@H]1C)[C@H]1OC(=O)C(C)=C1)O5)O4)O3	RJNGYXYCHGHJLS-MJVMRBMPNA-N	RJNGYXYCHGHJLS
Fluthiacet-methyl	117337-19-6	C15H15ClFN3O3S2	Pesticide	404.031	12.57	COC(=O)CSC1=C(Cl)C=C(F)C(=C1)N=C1SC(=O)N2CCCCN12	ZCNQYNHDVRPZIH-UHFFFAOYSA-N	ZCNQYNHDVRPZIH
Dicyclanil	112636-83-6	C8H10N6	Pesticide	191.104	3.05	NC1=NC(NC2CC2)=NC(N)=C1C#N	PKTIFYGCWCQRSX-UHFFFAOYSA-N	PKTIFYGCWCQRSX
Colchiceine	477-27-0	C21H23NO6	Natural toxin	386.16	7.43	COC1=C(OC)C(OC)=C2C(CC[C@H](N=C(C)O)C3=CC(=O)C(O)=CC=C23)=C1	PRGILOMAMBLWNG-HNNXBMFYSA-N	PRGILOMAMBLWNG
Benzovindiflupyr	1072957-71-1	C18H15Cl2F2N3O	Pesticide	398.063	12.86	CN1C=C(C(=O)NC2=C3C4CCC(C3=CC=C2)C4=C(Cl)Cl)C(=N1)C(F)F	CCCGEKHKTPTUHJ-UHFFFAOYSA-N	CCCGEKHKTPTUHJ
Fenpropidin Metabolite CGA 289267; Fenpropidin-carboxylic acid	2137783-49-2	C19H29NO2	Pesticide	304.227	7.73	CC(CC1=CC=C(C=C1)C(C)(C)C(=O)O)CN2CCCCC2	HUBFIOLHRCECQI-UHFFFAOYSA-N	HUBFIOLHRCECQI
2-Aminoflubendazol	82050-13-3	C14H10FN3O	Drug	256.088	7.67	NC1=NC2=C(N1)C=C(C=C2)C(=O)C1=CC=C(F)C=C1	WINHLTQNRABBSW-UHFFFAOYSA-N	WINHLTQNRABBSW
Dichlorprop-2-ethylhexyl ester	79270-78-3	C17H24Cl2O3	Pesticide	347.119	15.4	CCCCC(CC)COC(=O)C(C)OC1=C(Cl)C=C(Cl)C=C1	CEEDFYRUPAWDOU-UHFFFAOYSA-N	CEEDFYRUPAWDOU
Jaconine	480-75-1	C18H26ClNO6	Natural toxin	388.153	4.57	C[C@]1(O)C(=O)OCC2=CCN3CC[C@H](OC(=O)[C@](O)(C[C@H]1C)C(C)Cl)[C@@H]32	CKPJPJSVQMEGBC-NDTWOYRZSA-N	CKPJPJSVQMEGBC
Merepoxine	115777-94-1	C18H25NO6	Natural toxin	352.176	4.25	C[C@]1(O)C(=O)OCC2=CCN3CC[C@@H](OC(=O)[C@@]4(CO4)[C@H](C)[C@H]1C)[C@H]32	ACGPKIHTJATAMX-FQPKLTCISA-N	ACGPKIHTJATAMX
Dihydroergosine	7288-61-1	C30H39N5O5	Natural toxin	550.303	8.62	[H][C@@]12CCCN1C(=O)[C@]([H])(CC(C)C)N1C(=O)[C@@](C)(O[C@@]21O)N=C(O)[C@@]1([H])CN(C)[C@]2([H])CC3=CNC4=CC=CC(=C34)[C@@]2([H])C1	XWMMZDZUHSYSPU-ZADNKJPOSA-N	XWMMZDZUHSYSPU
Furmecyclox	60568-05-0	C14H21NO3	Pesticide	252.16	12.7	CON(C1CCCCC1)C(=O)C1=C(C)OC(C)=C1	QTDRLOKFLJJHTG-UHFFFAOYSA-N	QTDRLOKFLJJHTG
4-Chloro-N-cyclopentylbenzylamine; Pencycuron-PB-amine	66063-15-8	C12H16ClN	Pesticide	210.105	6.95	ClC1=CC=C(CNC2CCCC2)C=C1	XIXHUNCZQIRQOG-UHFFFAOYSA-N	XIXHUNCZQIRQOG
Monalide	7287-36-7	C13H18ClNO	Pesticide	240.115	12.21	CCCC(C)(C)C(=O)NC1=CC=C(Cl)C=C1	KXGYBSNVFXBPNO-UHFFFAOYSA-N	KXGYBSNVFXBPNO
Triapenthenol	76608-88-3	C15H25N3O	Pesticide	264.207	12.51	CC(C)(C)C(O)C(=C/C1CCCCC1)\N1C=NC=N1	CNFMJLVJDNGPHR-UKTHLTGXSA-N	CNFMJLVJDNGPHR
Sceleratine	6190-25-6	C18H27NO7	Natural toxin	370.187	3.22	C[C@]1(O)C(=O)OCC2=CCN3CC[C@@H](OC(=O)[C@@](O)(CO)[C@H](C)[C@H]1C)[C@H]32	KWEQCWXCFQWUQU-FQPKLTCISA-N	KWEQCWXCFQWUQU
Flupyrimin	1689566-03-7	C13H9ClF3N3O	Pesticide	316.046	9.14	FC(F)(F)C(=O)\N=C1/C=CC=CN1CC1=CC=C(Cl)N=C1	DHQKLWKZSFCKTA-YBFXNURJSA-N	DHQKLWKZSFCKTA
Fluazuron	86811-58-7	C20H10Cl2F5N3O3	Pesticide	506.01	14.28	FC1=CC=CC(F)=C1C(=O)NC(=O)NC1=CC(OC2=NC=C(C=C2Cl)C(F)(F)F)=C(Cl)C=C1	YOWNVPAUWYHLQX-UHFFFAOYSA-N	YOWNVPAUWYHLQX
Aposcopolamine	535-26-2	C17H19NO3	Natural toxin	286.144	6.19	CN1[C@H]2C[C@@H](C[C@@H]1[C@H]1O[C@@H]21)OC(=O)C(=C)C1=CC=CC=C1	JJNVDCBKBUSUII-JGPUMOJJSA-N	JJNVDCBKBUSUII
Oxadiargyl [M+NH4]+	39807-15-3	C15H14Cl2N2O3	Pesticide	358.072	13.05	CC(C)(C)C1=NN(C(=O)O1)C1=C(Cl)C=C(Cl)C(OCC#C)=C1	DVOODWOZJVJKQR-UHFFFAOYSA-N	DVOODWOZJVJKQR
Thiencarbazone methyl	317815-83-1	C12H14N4O7S2	Pesticide	391.038	8.39	COC(=O)C1=CSC(C)=C1S(=O)(=O)NC(=O)N1N=C(OC)N(C)C1=O	XSKZXGDFSCCXQX-UHFFFAOYSA-N	XSKZXGDFSCCXQX
Pyriofenone	688046-61-9	C18H20ClNO5	Pesticide	366.111	13.22	COC1=C(OC)C(OC)=C(C(=O)C2=C(C)C(Cl)=CN=C2OC)C(C)=C1	NMVCBWZLCXANER-UHFFFAOYSA-N	NMVCBWZLCXANER
Mephosfolan	950-10-7	C8H16NO3PS2	Pesticide	270.038	8.98	CCOP(=O)(OCC)N=C1SCC(C)S1	LTQSAUHRSCMPLD-UHFFFAOYSA-N	LTQSAUHRSCMPLD
Thiosildenafil	479073-79-5	C22H30N6O3S2	Drug	491.19	11.32	CCCC1=NN(C)C2=C1NC(=NC2=S)C1=C(OCC)C=CC(=C1)S(=O)(=O)N1CCN(C)CC1	LJUBVCQVNMLSTQ-UHFFFAOYSA-N	LJUBVCQVNMLSTQ
Hydroxyvardenafil	224785-98-2	C23H32N6O5S	Drug	505.223	9.25	CCCC1=NC(C)=C2N1NC(=NC2=O)C1=C(OCC)C=CC(=C1)S(=O)(=O)N1CCN(CCO)CC1	KZFHUILKKFVOMB-UHFFFAOYSA-N	KZFHUILKKFVOMB
Hydroxythiohomosildenafil	479073-82-0	C23H32N6O4S2	Drug	521.2	11.21	CCCC1=NN(C)C2=C1NC(=NC2=S)C1=C(OCC)C=CC(=C1)S(=O)(=O)N1CCN(CCO)CC1	XZVSAQIQEGFWQS-UHFFFAOYSA-N	XZVSAQIQEGFWQS
Ametoctradin	865318-97-4	C15H25N5	Pesticide	276.218	13.19	CCCCCCCCC1=C(N)N2N=CN=C2N=C1CC	GGKQIOFASHYUJZ-UHFFFAOYSA-N	GGKQIOFASHYUJZ
Agroclavine	548-42-5	C16H18N2	Natural toxin	239.154	6.35	CN1CC(C)=CC2C1CC1=CNC3=CC=CC2=C13	XJOOMMHNYOJWCZ-UHFFFAOYSA-N	XJOOMMHNYOJWCZ
6?-Hydroxy-17?-boldenone	934536-49-9	C19H26O3	Drug	303.196	8.75	C[C@]12CC[C@H]3[C@H]([C@@H]1CC[C@H]2O)C[C@H](C4=CC(=O)C=C[C@]34C)O	VLTNWNUPWHBSQY-HXEWTNOOSA-N	VLTNWNUPWHBSQY
Phorate oxone sulfone	2588-06-09	C7H17O5PS2	Pesticide	277.033	7.29	CCOP(=O)(OCC)SCS(=O)(=O)CC	IIMUEPCADBPEMF-UHFFFAOYSA-N	IIMUEPCADBPEMF
Gluconapoleiferin	19764-03-5	C12H21NO10S2	Natural toxin	404.068	2.3	[H][C@](O)(CC=C)CC(S[C@]1([H])O[C@]([H])(CO)[C@@]([H])(O)[C@]([H])(O)[C@@]1([H])O)=NOS(O)(=O)=O	ZEGLQSKFSKZGRO-RELRXRRDSA-N	ZEGLQSKFSKZGRO
Fenpyrazamine	473798-59-3	C17H21N3O2S	Pesticide	332.143	11.83	CC(C)N1N(C(=O)SCC=C)C(N)=C(C1=O)C1=CC=CC=C1C	UTOHZQYBSYOOGC-UHFFFAOYSA-N	UTOHZQYBSYOOGC
Sedaxane	874967-67-6	C18H19F2N3O	Pesticide	332.157	11.83	CN1C=C(C(=O)NC2=CC=CC=C2C2CC2C2CC2)C(=N1)C(F)F	XQJQCBDIXRIYRP-UHFFFAOYSA-N	XQJQCBDIXRIYRP
Monepantel sulfone	851976-52-8	C20H13F6N3O4S	Pesticide	506.061	12.12	CC(COC1=C(C=CC(=C1)C#N)C(F)(F)F)(C#N)NC(=O)C2=CC=C(C=C2)S(=O)(=O)C(F)(F)F	JTMLMJOBCBXFES-UHFFFAOYSA-N	JTMLMJOBCBXFES
Fensulfothion oxon sulfone	6132-17-8	C11H17O6PS	Pesticide	309.056	8.18	CCOP(=O)(OCC)OC1=CC=C(C=C1)S(C)(=O)=O	KUBUBYBFFRVFHD-UHFFFAOYSA-N	KUBUBYBFFRVFHD
Thiohomosildenafil	479073-80-8	C23H32N6O3S2	Drug	505.206	11.5	CCCC1=NN(C)C2=C1NC(=NC2=S)C1=C(OCC)C=CC(=C1)S(=O)(=O)N1CCN(CC)CC1	BGPSRMUUQQTZFB-UHFFFAOYSA-N	BGPSRMUUQQTZFB
Testosterone enanthate	315-37-7	C26H40O3	Drug	401.305	15.44	[H][C@@]12CC[C@H](OC(=O)CCCCCC)[C@@]1(C)CC[C@@]1([H])[C@@]2([H])CCC2=CC(=O)CC[C@]12C	VOCBWIIFXDYGNZ-IXKNJLPQSA-N	VOCBWIIFXDYGNZ
Quizalofop	76578-12-6	C17H13ClN2O4	Pesticide	345.064	12.49	CC(OC1=CC=C(OC2=CN=C3C=C(Cl)C=CC3=N2)C=C1)C(O)=O	ABOOPXYCKNFDNJ-UHFFFAOYSA-N	ABOOPXYCKNFDNJ
Prothiocarb	19622-08-3	C8H18N2OS	Pesticide	191.121	2.4	CCSC(=O)NCCCN(C)C	YRRBXJLFCBCKNW-UHFFFAOYSA-N	YRRBXJLFCBCKNW
Benazolin-ethyl	25059-80-7	C11H10ClNO3S	Pesticide	272.014	11.01	CCOC(=O)CN1C(=O)SC2=CC=CC(Cl)=C12	WQRCEBAZAUAUQC-UHFFFAOYSA-N	WQRCEBAZAUAUQC
7-O-Acetylintermedine N-oxide	685132-59-6	C17H27NO7	Natural toxin	358.186	5.51	CC(=O)O[C@@H]1CC[N+]2(O)CC=C(COC(=O)[C@](O)([C@H](C)O)C(C)C)[C@H]12	QWPMHHBRYYAMCN-KQKJURRQSA-N	QWPMHHBRYYAMCN
Oxantel	36531-26-7	C13H16N2O	Drug	217.133	4.64	CN1CCCN=C1\C=C\C1=CC(O)=CC=C1	VRYKTHBAWRESFI-VOTSOKGWSA-N	VRYKTHBAWRESFI
Albine	53915-26-7	C14H20N2O	Natural toxin	233.165	3.16	[H][C@]12CN[C@]([H])(CC=C)[C@@]([H])(C1)[C@@]1([H])CC(=O)C=CN1C2	QJVOZXGJOGJKPT-FMKGYKFTSA-N	QJVOZXGJOGJKPT
4-Hydroxyglucobrassicin	83327-20-2	C16H20N2O10S2	Natural toxin	465.064	2.54	C1=CC2=C(C(=C1)O)C(=CN2)CC(=NOS(=O)(=O)O)S[C@H]3[C@@H]([C@H]([C@@H]([C@H](O3)CO)O)O)O	CSMYCLLHRFFFLG-IRHMCKRBSA-N	CSMYCLLHRFFFLG
Fenamiphos sulfoxide	31972-43-7	C13H22NO4PS	Pesticide	320.108	9.36	CCOP(=O)(NC(C)C)OC1=CC=C(C(C)=C1)S(C)=O	LUQMWGMGWJEGAT-UHFFFAOYSA-N	LUQMWGMGWJEGAT
Trenbolone hexahydrobenzylcarbonate; Trenbolone cyclohexylmethylcarbonate	23454-33-3	C26H34O4	Drug	411.253	15.14	[H][C@@]12CC[C@H](OC(=O)OCC3CCCCC3)[C@@]1(C)C=CC1=C3CCC(=O)C=C3CC[C@@]21[H]	GQJSFWYQKNQCIK-APFRJGHOSA-N	GQJSFWYQKNQCIK
Oxazepam glucuronide	6801-81-6	C21H19ClN2O8	Drug	463.091	9.3	[H][C@@]1(OC2N=C(C3=CC=CC=C3)C3=C(NC2=O)C=CC(Cl)=C3)O[C@@]([H])([C@@H](O)[C@H](O)[C@H]1O)C(O)=O	FIKQKGFUBZQEBL-FXZZUDJBNA-N	FIKQKGFUBZQEBL
Paraoxon-methyl	950-35-6	C8H10NO6P	Pesticide	248.032	8.19	COP(=O)(OC)OC1=CC=C(C=C1)[N+]([O-])=O	BAFQDKPJKOLXFZ-UHFFFAOYSA-N	BAFQDKPJKOLXFZ
Butroxydim	138164-12-2	C24H33NO4	Pesticide	400.248	13.84	CCCC(=O)C1=C(C)C=C(C)C(C2CC(O)=C(C(CC)=NOCC)C(=O)C2)=C1C	ZOGDSYNXUXQGHF-UHFFFAOYSA-N	ZOGDSYNXUXQGHF
Azaspiracid 2	265996-92-7	C48H73NO12	Natural toxin	856.522	14.13	[H][C@@]1(C[C@]2([H])O[C@@]3(CC[C@]4(O3)O[C@@H](CC(C)=C4)\C=C\CCC(O)=O)[C@@H](C)C[C@]2([H])O1)[C@H](O)[C@]1(O)O[C@@H]([C@@H](C)C[C@H]1C)C(=C)C[C@@]12C[C@H](C)C[C@@H](O1)[C@]1([H])O[C@@]3(C[C@]1([H])O2)NC[C@@H](C)C[C@H]3C	HTORKLPLHJXOOZ-HHEBHBEISA-N	HTORKLPLHJXOOZ
Hydroxyipronidazole	35175-14-5	C7H11N3O3	Drug	186.087	5.83	CN1C(=CN=C1C(C)(C)O)[N+]([O-])=O	DTHPMNDYKOSVFR-UHFFFAOYSA-N	DTHPMNDYKOSVFR
N-DesmethylPropamocarb	1392231-41-2	C8H18N2O2	Pesticide	175.144	3.61	CCCOC(=O)NCCCNC	DLFIWYTWQFOSEM-UHFFFAOYSA-N	DLFIWYTWQFOSEM
5-Hydroxythiabendazole	948-71-0	C10H7N3OS	Pesticide/Drug	218.038	4.5	OC1=CC2=C(C=C1)N=C(N2)C1=CSC=N1	VNENJHUOPQAPAT-UHFFFAOYSA-N	VNENJHUOPQAPAT
Echiumine	633-16-9	C20H31NO6	Natural toxin	382.223	8.22	C[C@H](O)C(O)(C(=O)OCC1=CCN2CC[C@@H](OC(=O)\C(C)=C/C)[C@H]21)C(C)C	MVWPTZQHBOWRTF-RBVBBVGKSA-N	MVWPTZQHBOWRTF
Diethatyl-ethyl	38727-55-8	C16H22ClNO3	Pesticide	312.136	12.52	CCOC(=O)CN(C(=O)CCl)C1=C(CC)C=CC=C1CC	WFKSADNZWSKCRZ-UHFFFAOYSA-N	WFKSADNZWSKCRZ
Pyroquilon	57369-32-1	C11H11NO	Pesticide	174.091	8.7	O=C1CCC2=C3N1CCC3=CC=C2	XRJLAOUDSILTFT-UHFFFAOYSA-N	XRJLAOUDSILTFT
Cucurbitacin Q [M+Na]+	99530-82-2	C32H48O8	Natural toxin	583.325	11.16	CC(=O)OC(C)(C)/C=C/C(=O)[C@@](C)([C@H]1[C@@H](C[C@@]2([C@@]1(CC(=O)[C@@]3([C@H]2CC=C4[C@H]3C[C@H]([C@H](C4(C)C)O)O)C)C)C)O)O	LMJMTWXDWFWZHV-CWJYERATSA-N	LMJMTWXDWFWZHV
Erginine; Isolysergic acid amide	2889-26-1	C16H17N3O	Natural toxin	268.144	3.68	CN1C[C@H](C=C2[C@H]1CC1=CNC3=CC=CC2=C13)C(N)=O	GENAHGKEFJLNJB-IINYFYTJSA-N	GENAHGKEFJLNJB
Demecolceine	518-11-6	C20H23NO5	Natural toxin	358.165	6.83	CN[C@H]1CCC2=CC(OC)=C(OC)C(OC)=C2C2=CC=C(O)C(=O)C=C12	ATWWYGQDYGSWQA-AWEZNQCLSA-N	ATWWYGQDYGSWQA
Platynecine N-oxide	N/A	C8H15NO3	Natural toxin	174.113	1.23	[O-][N+]12CC[C@@H](O)[C@H]2[C@@H](CO)CC1	JKVRXULLSRIJAK-BYBOBHAWSA-N	JKVRXULLSRIJAK
Junceine N-oxide	2561473-97-8	C18H27NO8	Natural toxin	386.182	5.02	C[C@@]1(O)[C@H](C(=O)O[C@@H]2CC[N+]3([O-])CC=C(COC(=O)[C@@]1(O)CO)[C@H]23)C(C)C	PDGVNRYHKKLONF-ICUBLQGZSA-N	PDGVNRYHKKLONF
Hydroxyflubendazol	82050-12-2	C16H14FN3O3	Drug	316.109	8.17	COC(=O)NC1=NC2=C(N1)C=C(C=C2)C(O)C1=CC=C(F)C=C1	GONRXGWUUBPRKF-UHFFFAOYSA-N	GONRXGWUUBPRKF
Clenhexyl	N/A	C14H20Cl2N2O	Drug	303.103	7.79	C1CCC(CC1)NCC(C2=CC(=C(C(=C2)Cl)N)Cl)O	CQCJCAJOWSRHSH-UHFFFAOYSA-N	CQCJCAJOWSRHSH
Platyphylline N-oxide	N/A	C18H27NO6	Natural toxin	354.192	6.11	C[C@]1(O)C(=O)OC[C@H]2CC[N+]3([O-])CC[C@@H](OC(=O)\C(C[C@H]1C)=C/C)[C@@H]23	IZXSCPRWPYQTJH-QEAXFNSKSA-N	IZXSCPRWPYQTJH
Cyprofuram	69581-33-5	C14H14ClNO3	Pesticide	280.074	9.74	ClC1=CC(=CC=C1)N(C1CCOC1=O)C(=O)C1CC1	KRZUZYJEQBXUIN-UHFFFAOYSA-N	KRZUZYJEQBXUIN
Terbufos sulfoxide	10548-10-4	C9H21O3PS3	Pesticide	305.046	11.14	CCOP(=S)(OCC)SCS(=O)C(C)(C)C	KKOYBOFPUBHPFO-UHFFFAOYSA-N	KKOYBOFPUBHPFO
Dihydroergine; Dihydrolysergic acid amide	2410-19-7	C16H19N3O	Natural toxin	270.16	3.72	[H]C12CNC3=CC=CC(=C13)C1=C[C@]([H])(CN(C)[C@]1([H])C2)C(O)=N	ITBOACXGWYGOHV-WUMONGPASA-N	ITBOACXGWYGOHV
Cyclaniliprole	1031756-98-5	C21H17Br2Cl2N5O2	Pesticide	599.92	12.36	CC(NC(=O)C1=C(NC(=O)C2=CC(Br)=NN2C2=NC=CC=C2Cl)C(Br)=CC(Cl)=C1)C1CC1	RAMUASXTSSXCMB-UHFFFAOYSA-N	RAMUASXTSSXCMB
Isoflupredone	338-95-4	C21H27FO5	Drug	379.192	9.42	[H][C@@]12CC[C@](O)(C(=O)CO)[C@@]1(C)C[C@H](O)[C@@]1(F)[C@@]2([H])CCC2=CC(=O)C=C[C@]12C	WAIJIHDWAKJCBX-BULBTXNYSA-N	WAIJIHDWAKJCBX
Haloxon	321-55-1	C14H14Cl3O6P	Drug	414.967	11.09	CC1=C(Cl)C(=O)OC2=CC(OP(=O)(OCCCl)OCCCl)=CC=C12	KULDXINYXFTXMO-UHFFFAOYSA-N	KULDXINYXFTXMO
?-Chaconine	511-36-4	C33H53NO6	Natural toxin	560.394	8.99	[H][C@]12CC[C@H](C)CN1[C@@]1([H])C[C@@]3([H])[C@]4([H])CC=C5C[C@H](CC[C@]5(C)[C@@]4([H])CC[C@]3(C)[C@@]1([H])[C@@H]2C)O[C@]1([H])O[C@H](CO)[C@@H](O)[C@H](O)[C@H]1O	IDGKMGZVTKHZDA-OSCYGWHCSA-N	IDGKMGZVTKHZDA
Phosmet oxon	3735-33-9	C11H12NO5PS	Pesticide	302.025	8.3	COP(=O)(OC)SCN1C(=O)C2=C(C=CC=C2)C1=O	BEMXOWRVWRNPPL-UHFFFAOYSA-N	BEMXOWRVWRNPPL
Ipronidazole	14885-29-1	C7H11N3O2	Drug	170.092	6.77	CC(C)C1=NC=C(N1C)[N+]([O-])=O	NTAFJUSDNOSFFY-UHFFFAOYSA-N	NTAFJUSDNOSFFY
Pyroxsulam	422556-08-9	C14H13F3N6O5S	Pesticide	435.069	8.98	COC1=NC2=NC(NS(=O)(=O)C3=C(OC)N=CC=C3C(F)(F)F)=NN2C(OC)=C1	GLBLPMUBLHYFCW-UHFFFAOYSA-N	GLBLPMUBLHYFCW
Disulfoton sulfone	2497-06-05	C8H19O4PS3	Pesticide	307.026	10.17	CCOP(=S)(OCC)SCCS(=O)(=O)CC	BKVJOVPVLOJPKJ-UHFFFAOYSA-N	BKVJOVPVLOJPKJ
Demoxepam	963-39-3	C15H11ClN2O2	Drug	287.058	9.49	[O-][N+]1=C(C2=CC=CC=C2)C2=C(NC(=O)C1)C=CC(Cl)=C2	GGRWZBVSUZZMKS-UHFFFAOYSA-N	GGRWZBVSUZZMKS
Trenbolone acetate	10161-34-9	C20H24O3	Drug	313.18	12.51	CC(=O)O[C@H]1CC[C@H]2[C@@H]3CCC4=CC(=O)CCC4=C3C=C[C@]12C	CMRJPMODSSEAPL-FYQPLNBISA-N	CMRJPMODSSEAPL
Trenbolone enanthate	1629618-98-9	C25H34O3	Drug	383.258	15.07	[H][C@@]12CC[C@H](OC(=O)CCCCCC)[C@@]1(C)C=CC1=C3CCC(=O)C=C3CC[C@@]21[H]	HGSFRISGULOJBX-FVEXOFTDSA-N	HGSFRISGULOJBX
N,N,N',N'-Tetraacetylethylenediamine	10543-57-4	C10H16N2O4	Organic contaminant	229.118	5.94	CC(=O)N(CCN(C(C)=O)C(C)=O)C(C)=O	BGRWYDHXPHLNKA-UHFFFAOYSA-N	BGRWYDHXPHLNKA
Triazamate; Aphistar	112143-82-5	C13H22N4O3S	Pesticide	315.149	12.01	CCOC(=O)CSC1=NC(=NN1C(=O)N(C)C)C(C)(C)C	NKNFWVNSBIXGLL-UHFFFAOYSA-N	NKNFWVNSBIXGLL
5?-Dihydro-nandrolone; 17?-hydroxy-5?-estran-3-one	1434-85-1	C18H28O2	Drug	277.216	12.05	[H][C@@]12CC[C@H](O)[C@@]1(C)CC[C@@]1([H])[C@@]2([H])CC[C@@]2([H])CC(=O)CC[C@]12[H]	RHVBIEJVJWNXBU-PNOKGRBDSA-N	RHVBIEJVJWNXBU
Sceleratine N-oxide	103184-92-5	C18H27NO8	Natural toxin	386.182	3.48	C[C@]1(O)C(=O)OCC2=CC[N+]3([O-])CC[C@@H](OC(=O)[C@@](O)(CO)[C@H](C)[C@H]1C)[C@@H]23	FEMZDTCUQKSHTJ-BXBPNKMRSA-N	FEMZDTCUQKSHTJ
Rosmarinine N-oxide	149415-56-5	C18H27NO7	Natural toxin	370.186	5.71	C[C@]1(O)C(=O)OC[C@@H]2[C@@H]3[C@@H](CC[N+]3([O-])C[C@H]2O)OC(=O)\C(C[C@H]1C)=C/C	QTCRXZRCLRRRCO-LVBFENQHSA-N	QTCRXZRCLRRRCO
Kinoprene	42588-37-4	C18H28O2	Pesticide	277.216	13.13	CC(C)CCCC(C)C\C=C\C(\C)=C\C(=O)OCC#C	FZRBKIRIBLNOAM-WHVZTFIZSA-N	FZRBKIRIBLNOAM
Pyriprole	394730-71-3	C18H10Cl2F5N5S	Pesticide	494.003	12.3	FC(F)SC1=C(NCC2=CC=CC=N2)N(N=C1C#N)C1=C(Cl)C=C(C=C1Cl)C(F)(F)F	MWMQNVGAHVXSPE-UHFFFAOYSA-N	MWMQNVGAHVXSPE
Colchicoside	477-29-2	C27H33NO11	Natural toxin	548.213	5.4	COC1=C(OC)C2=C(CC[C@H](NC(C)=O)C3=CC(=O)C(OC)=CC=C23)C=C1O[C@@H]1O[C@H](CO)[C@@H](O)[C@H](O)[C@H]1O	UXAFRQPVHYZDED-ZZEDUEFDSA-N	UXAFRQPVHYZDED
Pyridafol; Pyridate metabolite	40020-01-7	C10H7ClN2O	Pesticide	207.032	7.81	OC1=CC(Cl)=NN=C1C1=CC=CC=C1	ZUSHSDOEVHPTCU-UHFFFAOYSA-N	ZUSHSDOEVHPTCU
Jacoline	480-76-2	C18H27NO7	Natural toxin	370.187	3.07	C[C@]1(O)C(=O)OCC2=CCN3CC[C@@H](OC(=O)[C@](O)(C[C@H]1C)[C@H](O)C)[C@H]32	FMWJEBGSMAOQNN-YLFNNMARSA-N	FMWJEBGSMAOQNN
Jacoline N-oxide	1148039-73-9	C18H27NO8	Natural toxin	386.181	3.39	C[C@]1(O)C(=O)OCC2=CC[N+]3([O-])CC[C@H](OC(=O)[C@](O)(C[C@H]1C)C(O)C)[C@H]23	GIQXQZKTWHFVAB-KKCVZGDVSA-N	GIQXQZKTWHFVAB
Pirbuterol	38677-81-5	C12H20N2O3	Drug	241.155	3.31	CC(C)(C)NCC(O)C1=NC(CO)=C(O)C=C1	VQDBNKDJNJQRDG-UHFFFAOYSA-N	VQDBNKDJNJQRDG
Naled	300-76-5	C4H7Br2Cl2O4P	Pesticide	378.79	10.69	COP(=O)(OC)OC(Br)C(Cl)(Cl)Br	BUYMVQAILCEWRR-UHFFFAOYSA-N	BUYMVQAILCEWRR
Dimefox	115-26-4	C4H12FN2OP	Pesticide	155.074	5.89	CN(C)P(F)(=O)N(C)C	PGJBQBDNXAZHBP-UHFFFAOYSA-N	PGJBQBDNXAZHBP
Clenpenterol	38339-21-8	C13H20Cl2N2O	Drug	291.103	7.21	CCC(C)(C)NCC(O)C1=CC(Cl)=C(N)C(Cl)=C1	QVBOTMGSBYXVJQ-UHFFFAOYSA-N	QVBOTMGSBYXVJQ
Terbufos-sulfone [M+NH4]+	56070-16-7	C9H21O4PS3	Pesticide	338.068	11.09	CCOP(=S)(OCC)SCS(=O)(=O)C(C)(C)C	DWZSTEUTHNUVQD-UHFFFAOYSA-N	DWZSTEUTHNUVQD
Reproterol	54063-54-6	C18H23N5O5	Drug	390.178	4.04	CN1C2=C(N(CCCNCC(O)C3=CC(O)=CC(O)=C3)C=N2)C(=O)N(C)C1=O	WVLAAKXASPCBGT-UHFFFAOYSA-N	WVLAAKXASPCBGT
18-Hydroxyspartioidine	N/A	C18H23NO6	Natural toxin	350.16	4.26	O[C@@]1(CO)C(=O)OCC2=CCN3CC[C@H](OC(=O)/C(CC1=C)=C/C)[C@@H]32	SVCNNZDUGWLODJ-PVTAIOLRSA-N	SVCNNZDUGWLODJ
Phenpromethamine; N,?-Dimethylphenethylamine	93-88-9	C10H15N	Drug	150.128	4.8	CNCC(C)C1=CC=CC=C1	AUFSOOYCQYDGES-UHFFFAOYSA-N	AUFSOOYCQYDGES
Thesinine 4'-glucoside	460730-79-4	C23H31NO8	Natural toxin	450.213	4.59	OC1C(OC(CO)C(O)C1O)Oc1ccc(/C=C/C(=O)OC[C@@H]2CCN3CCC[C@@H]32)cc1	VRWXOVDCMDXQDO-UNYUKRDCSA-N	VRWXOVDCMDXQDO
Ergine; Lysergic acid amide	478-94-4	C16H17N3O	Natural toxin	268.145	3.69	[H][C@@]12CC3=CNC4=C3C(=CC=C4)C1=C[C@H](CN2C)C(N)=O	GENAHGKEFJLNJB-QMTHXVAHSA-N	GENAHGKEFJLNJB
Neospiramycine I	70253-62-2	C36H62N2O11	Drug	699.442	7.1	CO[C@H]1[C@H](O)CC(=O)O[C@H](C)CC=CC=C[C@H](O[C@H]2CC[C@@H]([C@@H](C)O2)N(C)C)[C@H](C)C[C@H](CC=O)[C@@H]1O[C@@H]1O[C@H](C)[C@@H](O)[C@@H]([C@H]1O)N(C)C	SUBWVHAACKTENX-POTYUTFXSA-N	SUBWVHAACKTENX
Desethyl pirimiphos-methyl; 2-Ethylamino-6-methylpyrimidin-4-ol	67018-59-1	C9H16N3O3PS	Pesticide	278.072	9.88	CCNC1=NC(C)=CC(OP(=S)(OC)OC)=N1	FMJYNECHJIZSCE-UHFFFAOYSA-N	FMJYNECHJIZSCE
Dipropetryn	4147-51-7	C11H21N5S	Pesticide	256.159	11.88	CCSC1=NC(NC(C)C)=NC(NC(C)C)=N1	NPWMZOGDXOFZIN-UHFFFAOYSA-N	NPWMZOGDXOFZIN
Cinerin II	121-20-0	C21H28O5	Pesticide	361.201	13.32	COC(=O)C(\C)=C\[C@@H]1[C@@H](C(=O)O[C@H]2CC(=O)C(C\C=C/C)=C2C)C1(C)C	SHCRDCOTRILILT-WOBDGSLYSA-N	SHCRDCOTRILILT
Inpyrfluxam	141573-94-6	C18H21F2N3O	Pesticide	334.173	12.26	C[C@@H]1CC(C2=C1C(=CC=C2)NC(=O)C3=CN(N=C3C(F)F)C)(C)C	YTCIYOXHHQLDEI-SNVBAGLBSA-N	YTCIYOXHHQLDEI
Junceine	480-53-5	C18H27NO7	Natural toxin	370.187	4.51	C[C@@]1(O)[C@H](C(=O)O[C@@H]2CCN3CC=C(COC(=O)[C@@]1(O)CO)[C@@H]32)C(C)C	AAVMGRPGPSSZBQ-FOOXYVKASA-N	AAVMGRPGPSSZBQ
Esprocarb	85785-20-2	C15H23NOS	Pesticide	266.157	13.86	CCN(C(C)C(C)C)C(=O)SCC1=CC=CC=C1	BXEHUCNTIZGSOJ-UHFFFAOYSA-N	BXEHUCNTIZGSOJ
Benzoylprop ethyl	22212-55-1	C18H17Cl2NO3	Pesticide	366.066	12.94	CCOC(=O)C(C)N(C(=O)C1=CC=CC=C1)C1=CC(Cl)=C(Cl)C=C1	SLCGUGMPSUYJAY-UHFFFAOYSA-N	SLCGUGMPSUYJAY
Aminopyralid	150114-71-9	C6H4Cl2N2O2	Pesticide	206.972	2.69	NC1=CC(Cl)=NC(C(O)=O)=C1Cl	NIXXQNOQHKNPEJ-UHFFFAOYSA-N	NIXXQNOQHKNPEJ
Metolcarb	1129-41-5	C9H11NO2	Pesticide	166.086	8.44	CN=C(O)OC1=CC=CC(C)=C1	VOEYXMAFNDNNED-UHFFFAOYSA-N	VOEYXMAFNDNNED
Flurogestone Acetate	2529-45-5	C23H31FO5	Drug	407.223	10.94	CC(=O)O[C@@]1(CC[C@H]2[C@@H]3CCC4=CC(=O)CC[C@]4(C)[C@@]3(F)[C@@H](O)C[C@]12C)C(C)=O	JKQQZJHNUVDHKP-FQJIPJFPSA-N	JKQQZJHNUVDHKP
Mebendazole amine	52329-60-9	C14H11N3O	Drug	238.097	7.3	NC1=NC2=C(N1)C=C(C=C2)C(=O)C1=CC=CC=C1	GPMHHSJZGVOEFS-UHFFFAOYSA-N	GPMHHSJZGVOEFS
Tiletamine	14176-49-9	C12H17NOS	Drug	224.111	5.22	CCNC1(CCCCC1=O)C1=CC=CS1	QAXBVGVYDCAVLV-UHFFFAOYSA-N	QAXBVGVYDCAVLV
Echiumine N-oxide	685554-68-1	C20H31NO7	Natural toxin	398.217	8.2	C[C@H](O)C(O)(C(=O)OCC1=CC[N+]2([O-])CC[C@@H](OC(=O)\C(C)=C/C)[C@@H]12)C(C)C	MTHHNSCIBYQVSB-OTAMKJDTSA-N	MTHHNSCIBYQVSB
Fensulfothion oxon	6552-21-2	C11H17O5PS	Pesticide	293.061	7.99	CCOP(=O)(OCC)OC1=CC=C(C=C1)S(C)=O	GNTVZNNILZKEIB-UHFFFAOYSA-N	GNTVZNNILZKEIB
4,4'-Diaminodiphenylmethane; 4,4'-Methylenedianiline	101-77-9	C13H14N2	Organic contaminant	199.123	8.91	NC1=CC=C(CC2=CC=C(N)C=C2)C=C1	YBRVSVVVWCFQMG-UHFFFAOYSA-N	YBRVSVVVWCFQMG
Oxamyl-oxime	30558-43-1	C5H10N2O2S	Pesticide	163.054	3.82	CSC(=NO)C(=O)N(C)C	KIDWGGCIROEJJW-UHFFFAOYSA-N	KIDWGGCIROEJJW
trans-13a-Cinnamoyloxylupanine	5835-04-01	C24H30N2O3	Natural toxin	395.233	7.77	C1C[C@@H]2[C@H]3C[C@@H](CN2C(=O)C1)[C@@H]4C[C@H](CCN4C3)OC(=O)/C=C/C5=CC=CC=C5	PUFYZCKVLOYPHL-MFYPYBFPSA-N	PUFYZCKVLOYPHL
Rosmarinine	520-65-0	C18H27NO6	Natural toxin	354.192	5.59	C[C@]1(O)C(=O)OC[C@@H]2[C@H]3N(C[C@H]2O)CC[C@H]3OC(=O)\C(C[C@H]1C)=C/C	YEXVXKIMPBHRQR-VFQWDWSUSA-N	YEXVXKIMPBHRQR
Sulprofos; Mercaprofos	35400-43-2	C12H19O2PS3	Pesticide	323.036	14.21	CCCSP(=S)(OCC)OC1=CC=C(SC)C=C1	JXHJNEJVUNHLKO-UHFFFAOYSA-N	JXHJNEJVUNHLKO
Noracetildenafil	949091-38-7	C24H32N6O3	Drug	453.261	16.5	CCCC1=NN(C)C2=C1NC(=NC2=O)C1=C(OCC)C=CC(=C1)C(=O)CN1CCN(C)CC1	BEAXWKCHSPVXQB-UHFFFAOYSA-N	BEAXWKCHSPVXQB
Elymoclavine	548-43-6	C16H18N2O	Natural toxin	255.149	4.43	[H][C@@]12CC3=CNC4=CC=CC(=C34)[C@@]1([H])C=C(CO)CN2C	DAVNRFCJMIONPO-UKRRQHHQSA-N	DAVNRFCJMIONPO
6-Dehydronandrolone	14531-84-1	C18H24O2	Drug	273.185	10.83	[H][C@@]12CC[C@H](O)[C@@]1(C)CC[C@]1([H])[C@@]3([H])CCC(=O)C=C3C=C[C@@]21[H]	HFLHHQWDPZNOPI-DQAOVZSONA-N	HFLHHQWDPZNOPI
Arbidol sulfone	151455-32-2	C22H25BrN2O5S	Drug	509.074	8.27	CCOC(=O)C1=C(N(C2=CC(=C(C(=C21)CN(C)C)O)Br)C)CS(=O)(=O)C3=CC=CC=C3	JFYQRVBFTIWYAP-UHFFFAOYSA-N	JFYQRVBFTIWYAP
Halostachine	6589-55-5	C9H13NO	Natural toxin/Drug	152.107	1.91	CNCC(O)C1=CC=CC=C1	ZCTYHONEGJTYQV-UHFFFAOYSA-N	ZCTYHONEGJTYQV
Pirimicarb-desamido-desmethyl	78195-30-9	C7H11N3O	Pesticide	154.097	2.5	CNC1=NC(=O)C(C)=C(C)N1	IFOLNWVBRSCJOJ-UHFFFAOYSA-N	IFOLNWVBRSCJOJ
Sarolaner	1398609-39-6	C23H18Cl2F4N2O5S	Pesticide	581.032	13.75	CS(=O)(=O)CC(=O)N1CC2(C1)OCC1=C2C=CC(=C1)C1=NO[C@@](C1)(C1=CC(Cl)=C(F)C(Cl)=C1)C(F)(F)F	FLEFKKUZMDEUIP-QFIPXVFZSA-N	FLEFKKUZMDEUIP
Thioaildenafil; Sulfoaildenafil	856190-47-1	C23H32N6O3S2	Drug	505.206	11.38	CCCC1=NN(C)C2=C1NC(=NC2=S)C1=C(OCC)C=CC(=C1)S(=O)(=O)N1C[C@H](C)N[C@H](C)C1	SCLUKEPFXXPARW-GASCZTMLSA-N	SCLUKEPFXXPARW
Norethandrolone	52-78-8	C20H30O2	Drug	303.232	12.44	CC[C@]1(O)CC[C@H]2[C@@H]3CCC4=CC(=O)CC[C@@H]4[C@H]3CC[C@]12C	ZDHCJEIGTNNEMY-XGXHKTLJSA-N	ZDHCJEIGTNNEMY
Festuclavine	569-26-6	C16H20N2	Natural toxin	241.17	6.49	C[C@@H]1C[C@H]2[C@@H](CC3=CNC4=CC=CC2=C34)N(C)C1	VLMZMRDOMOGGFA-WDBKCZKBSA-N	VLMZMRDOMOGGFA
Deepoxy-deoxynivalenol	88054-24-4	C15H20O5	Natural toxin	281.139	5.85	[H][C@@]1(O)C[C@@]2(C)C(=C)[C@]1([H])O[C@]1([H])C=C(C)C(=O)[C@@]([H])(O)[C@]21CO	ZACLXWTWERGCLX-MDUHGFIHSA-N	ZACLXWTWERGCLX
Fenvalerate [M+Na]+	51630-58-1	C25H22ClNO3	Pesticide	437.163	14.85	CC(C)C(C(=O)OC(C#N)C1=CC=CC(OC2=CC=CC=C2)=C1)C1=CC=C(Cl)C=C1	NYPJDWWKZLNGGM-UHFFFAOYSA-N	NYPJDWWKZLNGGM
Azaspiracid 3	265996-93-8	C46H69NO12	Natural toxin	828.49	13.63	[H][C@@]1(C[C@]2([H])O[C@@]3(CC[C@]4(O3)O[C@@H](CC=C4)\C=C\CCC(O)=O)[C@@H](C)C[C@]2([H])O1)[C@H](O)[C@@]1(O)CC[C@H](C)[C@]([H])(O1)C(=C)C[C@@]12C[C@H](C)C[C@@]([H])(O1)[C@]1([H])O[C@@]3(C[C@]1([H])O2)NC[C@@H](C)C[C@H]3C	CWFCYVRIWJMEIN-DGHINLKVSA-N	CWFCYVRIWJMEIN
Isofenphos-oxon	31120-85-1	C15H24NO5P	Pesticide	330.147	11.91	CCOP(=O)(NC(C)C)OC1=CC=CC=C1C(=O)OC(C)C	DZUPKTNAUCDVTL-UHFFFAOYSA-N	DZUPKTNAUCDVTL
Fluoxymesterone	76-43-7	C20H29FO3	Drug	337.217	10.88	C[C@]1(O)CC[C@H]2[C@@H]3CCC4=CC(=O)CC[C@]4(C)[C@@]3(F)[C@@H](O)C[C@]12C	YLRFCQOZQXIBAB-RBZZARIASA-N	YLRFCQOZQXIBAB
Chlorobenzilate [M+Na]+	510-15-6	C16H14Cl2O3	Pesticide	347.021	12.93	CCOC(=O)C(O)(C1=CC=C(Cl)C=C1)C1=CC=C(Cl)C=C1	RAPBNVDSDCTNRC-UHFFFAOYSA-N	RAPBNVDSDCTNRC
Pyrethrin I	121-21-1	C21H28O3	Pesticide	329.211	14.51	CC(C)=C[C@@H]1[C@@H](C(=O)O[C@H]2CC(=O)C(C\C=C/C=C)=C2C)C1(C)C	ROVGZAWFACYCSP-VUMXUWRFSA-N	ROVGZAWFACYCSP
Acetamiprid-N- desmethyl	190604-92-3	C9H9ClN4	Pesticide	209.059	6.58	C\C(NCC1=CC=C(Cl)N=C1)=N/C#N	AYEAUPRZTZWBBF-UHFFFAOYSA-N	AYEAUPRZTZWBBF
Azimsulfuron	120162-55-2	C13H16N10O5S	Pesticide	425.11	10.18	COC1=CC(OC)=NC(NC(=O)NS(=O)(=O)C2=C(C=NN2C)C2=NN(C)N=N2)=N1	MAHPNPYYQAIOJN-UHFFFAOYSA-N	MAHPNPYYQAIOJN
Boldenone sulfate	87331-43-9	C19H26O5S	Drug	367.158	9.74	C[C@]12CC[C@H]3[C@@H](CCC4=CC(=O)C=C[C@]34C)[C@@H]1CC[C@H]2OS(O)(=O)=O	GSLOLTKGVZFNKZ-KZYORJDKSA-N	GSLOLTKGVZFNKZ
Ostarine; Enobosarm	841205-47-8	C19H14F3N3O3	Drug	390.106	11.14	C[C@](O)(COC1=CC=C(C=C1)C#N)C(=O)NC1=CC(=C(C=C1)C#N)C(F)(F)F	JNGVJMBLXIUVRD-SFHVURJKSA-N	JNGVJMBLXIUVRD
Phenisopham [M+NH4]+	57375-63-0	C19H22N2O4	Pesticide	360.192	12.38	CCN(C(=O)OC1=CC=CC(NC(=O)OC(C)C)=C1)C1=CC=CC=C1	PWEOEHNGYFXZLI-UHFFFAOYSA-N	PWEOEHNGYFXZLI
Norquetiapine	5747-48-8	C17H17N3S	Drug	296.122	8.81	C1CN(CCN1)C1=NC2=C(SC3=C1C=CC=C3)C=CC=C2	JLOAJISUHPIQOX-UHFFFAOYSA-N	JLOAJISUHPIQOX
Pyrasulfotole	365400-11-9	C14H13F3N2O4S	Pesticide	363.062	8.17	CN1N=C(C)C(C(=O)C2=C(C=C(C=C2)C(F)(F)F)S(C)(=O)=O)=C1O	DWSPRBSLSXQIEJ-UHFFFAOYSA-N	DWSPRBSLSXQIEJ
Dihydroergocornine	25447-65-8	C31H41N5O5	Natural toxin	564.318	8.79	CC(C)[C@@H]1N2C(=O)[C@](NC(=O)[C@@H]3C[C@H]4[C@@H](CC5=CNC6=CC=CC4=C56)N(C)C3)(O[C@@]2(O)[C@@H]2CCCN2C1=O)C(C)C	SEALOBQTUQIVGU-QNIJNHAOSA-N	SEALOBQTUQIVGU
